# Supplementary material for: SoxB1-Mediated Chromatin Remodeling Promotes Sensory Neuron Differentiation in Planarians
Source: bioRxiv. 2025 Dec 2:2025.09.01.673518. Originally published 2025 Sep 2. Preprint. [Version 2] doi: 10.1101/2025.09.01.673518 (PMC12424676; doi:10.1101/2025.09.01.673518)
Supplement: Supplement 2 — Supplemental Table 2. Differentially expressed genes in soxB1-2 RNAi versus control groups and comparison of results between head-only and whole-body RNA-seq datasets. [file media-2.xlsx]

## Sheet: soxb1_2_vs_GFP_RNAseq_heads
S2F2 transcript ID's	Gene name/symbol	Blast domain match description (Human)	Gene symbol Blast match (Human)	Fold Change	log2FoldChange	p.value	p. adjusted
dd_Smed_v6_21837_0_2	pcdh7			378.62	-8.56461	0.000185639	0.00640022
dd_Smed_v6_12988_0_1	ms3_2162			86.0078	-6.4264	3.5517e-23	2.00755e-20
dd_Smed_v6_13222_0_2		glycerophosphocholine phosphodiesterase GDE1 homolog (S. cerevisiae)	GPCPD1	65.7732	-6.03943	0.000262738	0.00851182
dd_Smed_v6_9501_0_2				51.5506	-5.68792	0.00672534	0.0927065
dd_Smed_v6_38236_0_1				28.292	-4.82232	3.46622e-21	1.65446e-18
dd_Smed_v6_380_0_1				26.8338	-4.74598	2.09518e-23	1.36371e-20
dd_Smed_v6_23127_0_1	ucrpa7_381			20.1829	-4.33506	1.28299e-07	1.12479e-05
dd_Smed_v6_39131_0_1				18.9558	-4.24457	1.02592e-14	2.62331e-12
dd_Smed_v6_950_0_1				11.1427	-3.47803	1.68532e-16	4.95878e-14
dd_Smed_v6_15737_0_1				10.6016	-3.40621	0.000343256	0.0103989
dd_Smed_v6_14153_0_3				10.5806	-3.40335	4.04996e-06	0.000245039
dd_Smed_v6_8555_0_1	cav1	caveolin 1	CAV1	10.5279	-3.39615	3.8897e-31	4.91452e-28
dd_Smed_v6_59373_0_1	dnai1			8.48906	-3.0856	1.3657e-07	1.1876e-05
dd_Smed_v6_27699_0_1				8.06895	-3.01238	4.1476e-18	1.46043e-15
dd_Smed_v6_36253_0_1				8.04318	-3.00777	5.21905e-06	0.000307967
dd_Smed_v6_13975_0_2	hmcn1			7.66566	-2.93841	1.07979e-23	7.24777e-21
dd_Smed_v6_716_0_1				7.35501	-2.87873	1.1667e-93	2.50595e-89
dd_Smed_v6_14102_0_1				7.29992	-2.86788	3.40915e-36	6.10209e-33
dd_Smed_v6_23879_0_1	pcdh7			7.26608	-2.86118	6.70908e-08	6.37629e-06
dd_Smed_v6_10487_0_3	agap_agap12926			7.19344	-2.84668	1.5104e-09	2.06636e-07
dd_Smed_v6_4472_0_1				6.89194	-2.78491	3.79692e-32	5.09713e-29
dd_Smed_v6_45275_0_1				6.84506	-2.77506	2.01622e-18	7.34008e-16
dd_Smed_v6_364_0_4				6.81937	-2.76964	4.43157e-09	5.66581e-07
dd_Smed_v6_13975_0_1	pkd1L-2			6.78028	-2.76134	7.77911e-62	4.17719e-58
dd_Smed_v6_23416_0_1	lrrc74a	leucine-rich repeat-containing protein LOC400891	LOC400891	6.65975	-2.73547	5.83849e-37	1.25405e-33
dd_Smed_v6_21548_0_1	cg427			6.39568	-2.6771	4.97046e-12	9.28352e-10
dd_Smed_v6_364_0_6				6.20659	-2.6338	2.023e-08	2.2398e-06
dd_Smed_v6_8567_0_1				6.04205	-2.59504	8.14989e-24	5.64682e-21
dd_Smed_v6_13975_0_3	ms3_2162			6.0237	-2.59065	4.86666e-10	7.15966e-08
dd_Smed_v6_39721_0_1	dnai1	dynein, axonemal, intermediate chain 1	DNAI1	5.87472	-2.55452	8.19021e-13	1.64409e-10
dd_Smed_v6_15098_0_1	ms3_6156			5.72245	-2.51663	4.52846e-13	9.35257e-11
dd_Smed_v6_37289_0_1				5.63377	-2.4941	9.62694e-06	0.000534307
dd_Smed_v6_8104_0_1	soxb1-2	SRY-box 2	SOX2	5.37025	-2.42499	1.85758e-69	1.32997e-65
dd_Smed_v6_6791_0_1				5.29921	-2.40578	1.43929e-22	7.72863e-20
dd_Smed_v6_26481_0_1	ms3_79			5.29479	-2.40457	2.6781e-06	0.000174312
dd_Smed_v6_4986_0_1	casp3	caspase 3	CASP3	5.21505	-2.38268	3.71261e-30	3.7973e-27
dd_Smed_v6_16286_0_2	ms3_775			5.18385	-2.37402	3.8723e-13	8.31732e-11
dd_Smed_v6_364_0_2	tsp_193			5.09355	-2.34867	3.30166e-24	2.44539e-21
dd_Smed_v6_19825_0_1	kcnka			4.96783	-2.31262	6.71276e-17	2.08962e-14
dd_Smed_v6_16870_0_1				4.78019	-2.25707	1.08304e-13	2.47476e-11
dd_Smed_v6_17897_0_1				4.76053	-2.25112	0.000335251	0.0101995
dd_Smed_v6_17064_0_1	lrrc74a			4.70292	-2.23356	1.65175e-16	4.92748e-14
dd_Smed_v6_15800_0_1				4.69667	-2.23164	0.000838181	0.0210811
dd_Smed_v6_16477_0_1				4.68272	-2.22735	9.09564e-08	8.24326e-06
dd_Smed_v6_19322_0_1	pkd2l1	polycystin 2 like 1, transient receptor potential cation channel	PKD2L1	4.51741	-2.1755	1.86398e-11	3.28167e-09
dd_Smed_v6_12671_0_1				4.47699	-2.16253	2.18194e-18	7.81098e-16
dd_Smed_v6_7545_0_1	hmcn1	hemicentin 1	HMCN1	4.4699	-2.16024	4.05835e-27	3.35267e-24
dd_Smed_v6_12844_0_1				4.46837	-2.15975	1.01736e-18	3.83368e-16
dd_Smed_v6_29139_0_1				4.42333	-2.14513	1.08343e-05	0.000595164
dd_Smed_v6_1363_0_1	ctsl	cathepsin L	CTSL	4.40942	-2.14059	2.38532e-23	1.50591e-20
dd_Smed_v6_27909_0_1	slc16a-24			4.30728	-2.10678	3.29745e-23	1.91421e-20
dd_Smed_v6_48874_0_1				4.25675	-2.08975	7.02047e-06	0.00039998
dd_Smed_v6_17085_0_1				4.22201	-2.07793	2.23634e-06	0.000152301
dd_Smed_v6_28164_0_1				4.1888	-2.06654	1.05162e-07	9.41159e-06
dd_Smed_v6_8471_0_2				4.12733	-2.04521	0.000106872	0.00407727
dd_Smed_v6_40498_0_1				4.11975	-2.04256	0.00241851	0.0450539
dd_Smed_v6_36243_0_1	ms3_1367			4.08037	-2.0287	8.29117e-09	9.94895e-07
dd_Smed_v6_16808_0_1	sargasso			3.96942	-1.98893	2.9735e-35	4.56198e-32
dd_Smed_v6_30680_0_1				3.93465	-1.97623	5.45548e-06	0.000319518
dd_Smed_v6_20683_0_1		transient receptor potential cation channel subfamily A member 1	TRPA1	3.86524	-1.95056	2.92904e-06	0.00018678
dd_Smed_v6_39713_0_1				3.78985	-1.92214	6.78531e-13	1.37492e-10
dd_Smed_v6_29633_0_1				3.78603	-1.92069	0.00427912	0.0674826
dd_Smed_v6_74289_0_1				3.75077	-1.90719	0.000286321	0.00905085
dd_Smed_v6_16592_0_1	t265_6738			3.74029	-1.90315	6.73107e-86	7.22884e-82
dd_Smed_v6_39448_0_1				3.66422	-1.8735	1.45918e-06	0.000102424
dd_Smed_v6_12102_0_1	ms3_6596	SV2 related protein	SVOP	3.64017	-1.86401	1.5443e-20	6.91041e-18
dd_Smed_v6_43824_0_1	phum_phum53197			3.60633	-1.85053	3.65579e-08	3.68651e-06
dd_Smed_v6_29704_0_1				3.59061	-1.84423	0.000352733	0.0106559
dd_Smed_v6_12352_0_4				3.577	-1.83875	3.61317e-05	0.00168346
dd_Smed_v6_9687_0_1	c17orf98	chromosome 17 open reading frame 98	C17orf98	3.5575	-1.83086	6.95045e-10	1.00871e-07
dd_Smed_v6_21003_0_1	nompc			3.55313	-1.82909	2.15642e-36	4.21071e-33
dd_Smed_v6_12955_0_1	pkd2-1			3.5026	-1.80843	1.35339e-32	1.93796e-29
dd_Smed_v6_14477_0_1				3.48548	-1.80136	1.89843e-06	0.000130693
dd_Smed_v6_30093_0_1	nsun7	NOP2/Sun RNA methyltransferase family member 7	NSUN7	3.48488	-1.80111	0.000216174	0.00726636
dd_Smed_v6_8062_0_2	acss3	acyl-CoA synthetase short-chain family member 3	ACSS3	3.419	-1.77358	0.000448756	0.0129207
dd_Smed_v6_15626_0_1	pkd2L-1	polycystin 2 like 1, transient receptor potential cation channel	PKD2L1	3.41752	-1.77295	1.16333e-11	2.11755e-09
dd_Smed_v6_76876_0_1				3.40999	-1.76977	4.12017e-05	0.00184369
dd_Smed_v6_16909_0_1	iscw_iscw3645			3.40527	-1.76777	1.18006e-08	1.37753e-06
dd_Smed_v6_17076_0_1	ucrpa7_381			3.32205	-1.73207	3.26409e-06	0.000202045
dd_Smed_v6_29517_0_1	nompc			3.31174	-1.72759	2.19773e-14	5.36421e-12
dd_Smed_v6_15525_0_2	iscw_iscw4388	polycystic kidney disease 1-like 2	PKD1L2	3.30952	-1.72662	1.49711e-10	2.4361e-08
dd_Smed_v6_7198_0_6				3.268	-1.70841	0.00366215	0.0613568
dd_Smed_v6_15263_0_1				3.24103	-1.69645	4.58685e-10	6.84173e-08
dd_Smed_v6_56774_0_1				3.22566	-1.68959	3.8548e-05	0.00175418
dd_Smed_v6_17857_0_2	ms3_79	transient receptor potential cation channel subfamily M member 3	TRPM3	3.1777	-1.66798	2.45789e-08	2.63073e-06
dd_Smed_v6_8691_0_1				3.15582	-1.65801	2.40562e-14	5.74115e-12
dd_Smed_v6_593_1_13				3.15372	-1.65706	0.00244202	0.0453345
dd_Smed_v6_1363_0_2	ctsl	cathepsin L	CTSL	3.15362	-1.65701	2.81929e-23	1.6821e-20
dd_Smed_v6_2635_0_8		zinc finger protein 546	ZNF546	3.13176	-1.64697	3.62732e-05	0.00168639
dd_Smed_v6_19428_0_1				3.11918	-1.64116	2.666e-11	4.54468e-09
dd_Smed_v6_10173_0_1				3.09765	-1.63117	6.41528e-29	5.74141e-26
dd_Smed_v6_27650_0_1				3.09287	-1.62894	1.53423e-07	1.3129e-05
dd_Smed_v6_6421_0_1				3.04704	-1.60741	4.67935e-27	3.72251e-24
dd_Smed_v6_42798_0_1	colec11			3.0387	-1.60346	2.27448e-05	0.00114144
dd_Smed_v6_15589_0_1				3.01569	-1.59249	9.70323e-22	4.84688e-19
dd_Smed_v6_20159_0_2	dcdc2	doublecortin domain containing 2	DCDC2	3.01418	-1.59177	3.04854e-05	0.00146815
dd_Smed_v6_12022_0_1	1729j7rik	chromosome 4 open reading frame 47	C4orf47	2.98236	-1.57645	1.63814e-07	1.39074e-05
dd_Smed_v6_1363_0_3	ctsl			2.9722	-1.57153	1.5762e-10	2.54551e-08
dd_Smed_v6_28678_0_1				2.96371	-1.5674	5.81838e-07	4.51166e-05
dd_Smed_v6_35907_0_1				2.91744	-1.5447	0.00547355	0.080086
dd_Smed_v6_20234_0_1				2.90447	-1.53827	0.000146206	0.00526905
dd_Smed_v6_2205_0_1				2.8946	-1.53336	4.15203e-08	4.14798e-06
dd_Smed_v6_11892_0_1	dnai1			2.88709	-1.52962	1.69728e-10	2.72058e-08
dd_Smed_v6_10573_0_1				2.88689	-1.52952	1.6367e-06	0.000114139
dd_Smed_v6_17021_0_1		sodium channel epithelial 1 beta subunit	SCNN1B	2.88214	-1.52714	2.13745e-12	4.17366e-10
dd_Smed_v6_13104_0_1	hmcn1			2.8796	-1.52587	9.88981e-12	1.81558e-09
dd_Smed_v6_13801_0_1				2.86371	-1.51789	3.23346e-06	0.000200727
dd_Smed_v6_18077_0_1		UDP-GlcNAc:betaGal beta-1,3-N-acetylglucosaminyltransferase 5	B3GNT5	2.83935	-1.50556	3.68586e-06	0.000224911
dd_Smed_v6_13481_0_1		caveolin 3	CAV3	2.83736	-1.50455	3.45192e-10	5.25842e-08
dd_Smed_v6_94260_0_1				2.83301	-1.50233	2.18027e-05	0.00110448
dd_Smed_v6_17000_0_1				2.82507	-1.49829	2.69667e-17	8.64505e-15
dd_Smed_v6_20336_0_1				2.81749	-1.49441	0.00369163	0.0617063
dd_Smed_v6_52293_0_1	cbr-klp-6	kinesin family member 28, pseudogene	KIF28P	2.8158	-1.49354	2.8007e-05	0.0013703
dd_Smed_v6_13677_0_2				2.81518	-1.49323	0.00154069	0.0331588
dd_Smed_v6_12811_0_1	stumble	chromosome 1 open reading frame 95	C1orf95	2.81288	-1.49205	3.1773e-19	1.28765e-16
dd_Smed_v6_17839_0_1				2.80814	-1.48961	2.2499e-16	6.53047e-14
dd_Smed_v6_18303_0_1	mastl	microtubule associated serine/threonine kinase-like	MASTL	2.80446	-1.48773	6.74669e-05	0.0028193
dd_Smed_v6_18301_0_1				2.79895	-1.48488	0.00383224	0.0628821
dd_Smed_v6_15765_0_1				2.79162	-1.4811	2.33327e-06	0.000157451
dd_Smed_v6_12108_0_1	tctex1d1	Tctex1 domain containing 1	TCTEX1D1	2.7741	-1.47202	5.71589e-09	7.17963e-07
dd_Smed_v6_22212_0_1				2.77056	-1.47018	1.33378e-06	9.59659e-05
dd_Smed_v6_17551_0_1				2.75588	-1.46251	1.45542e-06	0.000102424
dd_Smed_v6_15631_0_1				2.65677	-1.40967	1.84112e-11	3.26822e-09
dd_Smed_v6_30727_0_1				2.6556	-1.40904	7.69499e-18	2.6235e-15
dd_Smed_v6_15610_0_1				2.65497	-1.40869	4.29301e-06	0.000259016
dd_Smed_v6_17034_0_1				2.64239	-1.40184	5.91057e-09	7.32929e-07
dd_Smed_v6_24318_0_4				2.63417	-1.39735	0.00121554	0.0277752
dd_Smed_v6_11972_0_1				2.63176	-1.39603	1.03305e-29	1.00858e-26
dd_Smed_v6_2958_0_1				2.59994	-1.37848	1.44913e-09	2.00812e-07
dd_Smed_v6_26507_0_1				2.5998	-1.3784	5.97154e-09	7.32929e-07
dd_Smed_v6_1071_0_3				2.58964	-1.37275	3.71291e-05	0.00170405
dd_Smed_v6_4124_0_1	abcb1b	ATP binding cassette subfamily B member 4	ABCB4	2.57703	-1.36571	1.43049e-27	1.22902e-24
dd_Smed_v6_19336_0_1	ms3_1367	gamma-aminobutyric acid (GABA) A receptor, beta 3	GABRB3	2.57236	-1.36309	1.71106e-18	6.33654e-16
dd_Smed_v6_9290_0_1	gclm	glutamate-cysteine ligase, modifier subunit	GCLM	2.5498	-1.35039	5.47991e-05	0.00234936
dd_Smed_v6_3895_0_1				2.54955	-1.35024	7.68797e-24	5.50433e-21
dd_Smed_v6_1312_0_1				2.54032	-1.34501	0.00161791	0.034339
dd_Smed_v6_33732_0_1				2.53446	-1.34168	0.00254232	0.0466722
dd_Smed_v6_1744_0_1		choline dehydrogenase	CHDH	2.52999	-1.33913	1.12567e-08	1.32122e-06
dd_Smed_v6_28427_0_1	dnai1			2.52046	-1.33369	8.90173e-05	0.00351471
dd_Smed_v6_23472_0_1				2.50387	-1.32416	0.00529797	0.0785143
dd_Smed_v6_6471_0_1	micpun_12212			2.4944	-1.31869	8.93415e-08	8.14967e-06
dd_Smed_v6_14226_0_1				2.49147	-1.317	1.22164e-30	1.31198e-27
dd_Smed_v6_19336_0_2				2.48581	-1.31372	4.95914e-07	3.90173e-05
dd_Smed_v6_10627_0_1				2.47273	-1.30611	6.12057e-31	7.30354e-28
dd_Smed_v6_14355_0_1	ncliv_27			2.46643	-1.30243	5.58167e-05	0.00238347
dd_Smed_v6_16395_0_1				2.46102	-1.29926	8.71057e-05	0.00346483
dd_Smed_v6_6535_0_2	cre_17462			2.43607	-1.28456	1.19729e-05	0.000639718
dd_Smed_v6_34066_0_1				2.43322	-1.28287	6.95816e-05	0.00287412
dd_Smed_v6_709_0_1				2.41555	-1.27235	3.67675e-10	5.56148e-08
dd_Smed_v6_17916_0_1				2.40359	-1.26519	2.4245e-06	0.000160234
dd_Smed_v6_3571_0_1	aca1_5187	serine/threonine kinase 4	STK4	2.37296	-1.24669	2.19152e-44	9.41435e-41
dd_Smed_v6_16504_0_1				2.32529	-1.21741	0.000714372	0.0185091
dd_Smed_v6_3286_0_20	ubc	ubiquitin B	UBB	2.31464	-1.21078	0.00063463	0.0168287
dd_Smed_v6_6600_0_8	unc79			2.29319	-1.19736	0.000931137	0.0226125
dd_Smed_v6_10104_0_1				2.28863	-1.19448	0.00333909	0.0573178
dd_Smed_v6_6380_0_1	ms3_1913			2.28761	-1.19384	5.94779e-16	1.68096e-13
dd_Smed_v6_13517_0_1		TNF receptor associated factor 4	TRAF4	2.26389	-1.1788	1.36422e-29	1.27401e-26
dd_Smed_v6_4822_0_1				2.25649	-1.17408	7.67288e-06	0.0004337
dd_Smed_v6_22685_0_1	mecom	MDS1 and EVI1 complex locus	MECOM	2.24693	-1.16795	0.00139758	0.0309151
dd_Smed_v6_13523_0_1	aael_aael4682	ceramide-1-phosphate transfer protein	CPTP	2.24142	-1.16441	2.38104e-06	0.000157968
dd_Smed_v6_2205_0_3				2.2309	-1.15763	2.7507e-08	2.87593e-06
dd_Smed_v6_6927_0_1				2.2257	-1.15426	4.84859e-12	9.13534e-10
dd_Smed_v6_53113_0_1				2.22345	-1.1528	0.000268637	0.00863781
dd_Smed_v6_15610_0_2				2.22225	-1.15202	0.000497744	0.0140672
dd_Smed_v6_34084_0_1				2.21117	-1.14481	2.23592e-05	0.00112735
dd_Smed_v6_20769_0_1	cg6927			2.21048	-1.14436	1.87548e-09	2.53354e-07
dd_Smed_v6_7523_0_1				2.20491	-1.14072	0.00463893	0.0714262
dd_Smed_v6_8392_0_1	tryptophan hydroxylase (tph)	tryptophan hydroxylase 1	TPH1	2.17917	-1.12378	1.59544e-05	0.000825748
dd_Smed_v6_14190_0_1	hmcn1			2.17193	-1.11898	2.5076e-08	2.66638e-06
dd_Smed_v6_46925_0_1				2.17192	-1.11897	0.0023665	0.0444708
dd_Smed_v6_9783_0_1				2.15641	-1.10863	8.18909e-10	1.17262e-07
dd_Smed_v6_20435_0_1				2.15574	-1.10818	0.000999316	0.0237622
dd_Smed_v6_20189_0_1		adenylate cyclase 9	ADCY9	2.14294	-1.09959	0.000854604	0.021394
dd_Smed_v6_14791_0_4	fbxw11	F-box and WD repeat domain containing 11	FBXW11	2.14048	-1.09794	0.000175355	0.00610445
dd_Smed_v6_15501_0_2				2.13409	-1.09362	7.75816e-05	0.00315005
dd_Smed_v6_14319_0_1				2.13281	-1.09276	0.000140892	0.00512051
dd_Smed_v6_15525_0_1	pkd1L-1	polycystic kidney disease 1-like 2	PKD1L2	2.13177	-1.09205	3.01134e-11	5.09296e-09
dd_Smed_v6_1881_0_1	ms3_5957			2.12864	-1.08993	1.56349e-08	1.74907e-06
dd_Smed_v6_4311_0_1				2.12749	-1.08915	7.19699e-05	0.00295008
dd_Smed_v6_12765_0_1		Tctex1 domain containing 1	TCTEX1D1	2.1262	-1.08828	8.07541e-07	6.02263e-05
dd_Smed_v6_33857_0_1				2.12512	-1.08754	0.00461959	0.0712306
dd_Smed_v6_1152_2_11				2.12309	-1.08617	0.0064642	0.0902174
dd_Smed_v6_26884_0_1				2.12035	-1.0843	0.00152161	0.0329719
dd_Smed_v6_19948_0_1				2.11714	-1.08212	0.0015304	0.0330539
dd_Smed_v6_13007_0_1				2.11284	-1.07918	6.81071e-05	0.00282408
dd_Smed_v6_10363_0_1				2.1084	-1.07615	0.000266362	0.00858816
dd_Smed_v6_10877_0_1				2.10563	-1.07425	0.0010317	0.0244052
dd_Smed_v6_42389_0_1	spog_2391			2.09148	-1.06452	3.83933e-09	4.93802e-07
dd_Smed_v6_1356_0_1				2.09017	-1.06362	7.41019e-09	8.99229e-07
dd_Smed_v6_10823_0_3				2.0888	-1.06267	0.00111651	0.0258845
dd_Smed_v6_503_0_1				2.08287	-1.05857	1.0231e-07	9.19467e-06
dd_Smed_v6_29884_0_1		cilia and flagella associated protein 46	CFAP46	2.08038	-1.05685	0.00696596	0.0949377
dd_Smed_v6_8425_0_1	ms3_9147	cadherin, EGF LAG seven-pass G-type receptor 1	CELSR1	2.07977	-1.05643	5.47605e-15	1.43439e-12
dd_Smed_v6_10460_0_2		lipoxygenase homology domains 1	LOXHD1	2.07073	-1.05014	8.83356e-05	0.00350066
dd_Smed_v6_13134_0_1	slc25a-21	solute carrier family 25 member 11	SLC25A11	2.05433	-1.03867	1.45418e-13	3.25358e-11
dd_Smed_v6_14646_0_1	mocs3	molybdenum cofactor synthesis 3	MOCS3	2.05412	-1.03852	2.31091e-05	0.00115432
dd_Smed_v6_7064_0_1				2.04878	-1.03476	0.000804804	0.0204331
dd_Smed_v6_25126_0_1				2.04764	-1.03396	0.00151855	0.0329464
dd_Smed_v6_9234_0_1	pcdh7			2.02902	-1.02078	1.3354e-05	0.000703016
dd_Smed_v6_14097_0_1	agap_agap12926	leucine rich repeat containing 61	LRRC61	2.01994	-1.01431	0.00481779	0.073391
dd_Smed_v6_30678_0_1				1.99799	-0.998551	0.00611562	0.0867045
dd_Smed_v6_3952_0_1				1.9931	-0.995017	1.73566e-15	4.77952e-13
dd_Smed_v6_8348_0_1		salt-inducible kinase 2	SIK2	1.98966	-0.992524	0.00391845	0.0637609
dd_Smed_v6_10749_0_1				1.96747	-0.976345	0.00174295	0.036276
dd_Smed_v6_11778_0_2	lrrc74a			1.96499	-0.97452	0.00232422	0.0438682
dd_Smed_v6_10962_0_1	pkd1L-3	polycystic kidney disease 1-like 2	PKD1L2	1.95716	-0.968762	9.04427e-21	4.13323e-18
dd_Smed_v6_12408_0_3		hexosaminidase B (beta polypeptide)	HEXB	1.95494	-0.967124	1.76183e-10	2.80314e-08
dd_Smed_v6_9995_0_1				1.95421	-0.966586	2.87711e-08	2.95682e-06
dd_Smed_v6_9950_0_1	agap_agap12926			1.95232	-0.965191	0.000131076	0.00480624
dd_Smed_v6_8763_0_1				1.95078	-0.964051	5.85018e-07	4.51537e-05
dd_Smed_v6_18321_0_1	ms3_1138			1.95055	-0.963883	1.1957e-11	2.1582e-09
dd_Smed_v6_10282_0_1	syne1			1.94995	-0.963439	0.0052499	0.0780938
dd_Smed_v6_27561_0_2				1.93657	-0.953502	0.00575066	0.082954
dd_Smed_v6_14631_0_1				1.93451	-0.951969	4.19137e-11	6.9788e-09
dd_Smed_v6_1787_0_1				1.92615	-0.945718	0.003232	0.0558938
dd_Smed_v6_1329_0_1				1.92482	-0.944726	1.69359e-06	0.000117723
dd_Smed_v6_7161_0_1				1.91642	-0.938412	1.60039e-13	3.54378e-11
dd_Smed_v6_1548_0_1				1.91559	-0.93779	3.66621e-06	0.000224349
dd_Smed_v6_13656_0_1				1.90871	-0.9326	4.88774e-08	4.81577e-06
dd_Smed_v6_25582_0_1				1.9044	-0.929335	0.00749919	0.0996136
dd_Smed_v6_24318_0_2				1.88477	-0.914385	0.00221234	0.0428099
dd_Smed_v6_8016_0_1	t265_14864			1.88354	-0.913445	2.75995e-06	0.000178501
dd_Smed_v6_10968_0_1	ms3_5489	purinergic receptor P2X 4	P2RX4	1.88109	-0.911565	7.03386e-05	0.00289981
dd_Smed_v6_6538_0_3	dnah6	dynein axonemal heavy chain 6	DNAH6	1.86288	-0.897534	0.000123814	0.00460103
dd_Smed_v6_12455_0_1				1.85173	-0.888872	0.00284717	0.0506664
dd_Smed_v6_15605_0_1				1.84827	-0.886177	0.000629519	0.0167552
dd_Smed_v6_12284_0_1	slc22a-7	solute carrier family 22 member 3	SLC22A3	1.84195	-0.881231	1.12804e-09	1.59402e-07
dd_Smed_v6_22102_0_1				1.84178	-0.881098	0.00652214	0.0907312
dd_Smed_v6_9387_0_1				1.84148	-0.880864	2.8703e-06	0.000184033
dd_Smed_v6_9977_0_1	pkd2L-2	polycystin 2 like 1, transient receptor potential cation channel	PKD2L1	1.8379	-0.878062	3.06567e-14	7.15733e-12
dd_Smed_v6_6941_0_4	dnah2	dynein axonemal heavy chain 2	DNAH2	1.83737	-0.877645	0.00228892	0.0436361
dd_Smed_v6_15142_0_1				1.83034	-0.872111	0.00231359	0.0438128
dd_Smed_v6_23484_0_1		dynein, axonemal, heavy chain 3	DNAH3	1.82891	-0.870986	3.64107e-05	0.00168912
dd_Smed_v6_11492_0_1		jade family PHD finger 1	JADE1	1.8248	-0.867736	0.00354906	0.0600238
dd_Smed_v6_13659_0_1				1.82346	-0.866681	2.45507e-05	0.00121503
dd_Smed_v6_364_0_7				1.82127	-0.864948	1.86913e-06	0.00012909
dd_Smed_v6_4092_0_3	ms3_8897			1.8172	-0.86172	0.00032446	0.00995582
dd_Smed_v6_19827_0_1	wdr86	WD repeat domain 86	WDR86	1.81614	-0.860874	5.62621e-05	0.00239772
dd_Smed_v6_41749_0_1				1.81213	-0.857689	0.00570367	0.0824422
dd_Smed_v6_299_0_1	ms3_595			1.81184	-0.857452	5.7836e-08	5.57067e-06
dd_Smed_v6_1616_0_1				1.81159	-0.857253	0.00230849	0.0438128
dd_Smed_v6_3658_0_1				1.81036	-0.856277	6.74382e-05	0.0028193
dd_Smed_v6_2937_0_1	dyak\ge17475			1.80834	-0.854664	1.43261e-08	1.61953e-06
dd_Smed_v6_16869_0_1	slc26a-5	solute carrier family 26 member 5	SLC26A5	1.80658	-0.853261	2.19931e-06	0.000150923
dd_Smed_v6_20223_0_1	cbr-klp-6	kinesin family member 1B	KIF1B	1.79917	-0.847329	4.55452e-07	3.60984e-05
dd_Smed_v6_4113_0_2				1.79505	-0.844026	0.00229686	0.0436973
dd_Smed_v6_6952_0_3				1.7937	-0.842938	0.0033651	0.0575929
dd_Smed_v6_3175_0_1				1.79205	-0.841612	0.00187319	0.0382689
dd_Smed_v6_10607_0_1				1.79094	-0.840714	0.00135787	0.0302366
dd_Smed_v6_5087_1_2				1.78843	-0.83869	0.00404288	0.0650465
dd_Smed_v6_3988_0_1	sppl2a			1.78586	-0.836616	3.10499e-25	2.38186e-22
dd_Smed_v6_13662_0_1				1.78342	-0.83465	0.000310756	0.00963166
dd_Smed_v6_5665_0_1	traf6_			1.78313	-0.834415	8.61183e-07	6.3784e-05
dd_Smed_v6_36844_0_1	gcr87			1.78227	-0.833712	0.00665689	0.0920256
dd_Smed_v6_3629_0_2	ms3_588			1.77489	-0.827733	0.00176851	0.0367723
dd_Smed_v6_12435_0_1	sat2	spermidine/spermine N1-acetyltransferase family member 2	SAT2	1.77141	-0.824895	0.00131562	0.0294356
dd_Smed_v6_22503_0_1	micpun_12212			1.77105	-0.824604	0.00057631	0.0156691
dd_Smed_v6_7581_0_1				1.76962	-0.823443	4.28124e-13	9.10462e-11
dd_Smed_v6_12066_0_1	lrrc74a			1.76866	-0.822659	0.0069472	0.0947422
dd_Smed_v6_10715_0_1		leucine rich repeat containing 71	LRRC71	1.76856	-0.822576	0.00377758	0.0623664
dd_Smed_v6_7005_0_1				1.76706	-0.82135	5.01236e-09	6.37044e-07
dd_Smed_v6_23749_0_1				1.76153	-0.816827	0.00337426	0.0576119
dd_Smed_v6_5497_0_1				1.76106	-0.816443	0.00350383	0.0594461
dd_Smed_v6_30562_0_1	pou4-2	POU class 4 homeobox 3	POU4F3	1.75384	-0.810519	0.00147765	0.032124
dd_Smed_v6_7244_0_2	sbf1	SET binding factor 2	SBF2	1.73527	-0.795158	0.000678757	0.0177576
dd_Smed_v6_5692_0_1				1.73217	-0.792583	5.46024e-09	6.89885e-07
dd_Smed_v6_9009_0_1	dnah3	dynein, axonemal, heavy chain 3	DNAH3	1.73045	-0.791151	0.000139931	0.00509421
dd_Smed_v6_10136_0_1	lrrd1	leucine-rich repeats and death domain containing 1	LRRD1	1.72883	-0.789797	4.71594e-06	0.000281371
dd_Smed_v6_11304_0_1	cg427	RNA binding motif protein 24	RBM24	1.72495	-0.786551	6.63955e-13	1.3582e-10
dd_Smed_v6_12588_0_1	drc7	coiled-coil domain containing 135	CCDC135	1.7125	-0.776101	4.21587e-05	0.00187869
dd_Smed_v6_6535_0_1	cre_17462			1.71103	-0.774865	0.000911035	0.0223892
dd_Smed_v6_21056_0_1				1.7105	-0.774417	0.00146101	0.0319563
dd_Smed_v6_7896_0_2				1.70972	-0.773763	0.000300348	0.00941053
dd_Smed_v6_12170_0_2	foxn(p)	forkhead box J2	FOXJ2	1.7085	-0.77273	0.000759407	0.0194646
dd_Smed_v6_13489_0_1				1.7053	-0.770029	9.45489e-05	0.00367901
dd_Smed_v6_6904_0_1				1.70459	-0.769422	2.22791e-06	0.000152301
dd_Smed_v6_15866_0_1				1.70324	-0.768285	0.000284982	0.00903244
dd_Smed_v6_14940_0_1				1.69775	-0.763623	7.65782e-07	5.75113e-05
dd_Smed_v6_11326_0_1				1.69772	-0.763597	0.00155377	0.0333068
dd_Smed_v6_6004_0_1	cdk11-like	cyclin-dependent kinase 19	CDK19	1.6953	-0.76154	0.00524496	0.0780938
dd_Smed_v6_4052_0_1				1.69498	-0.761268	0.00410823	0.06579
dd_Smed_v6_12010_0_1	ovol1	ovo-like zinc finger 1	OVOL1	1.69045	-0.757405	4.43041e-07	3.52447e-05
dd_Smed_v6_15795_0_1	ttc23l	tetratricopeptide repeat domain 23 like	TTC23L	1.68965	-0.756727	3.69301e-05	0.00169855
dd_Smed_v6_9866_0_1	cg2811			1.67856	-0.747227	0.00316402	0.0550729
dd_Smed_v6_9363_0_1	vwa3b	von Willebrand factor A domain containing 3B	VWA3B	1.67445	-0.743684	0.000293857	0.00926836
dd_Smed_v6_14698_0_1				1.6743	-0.743555	0.00207446	0.0410288
dd_Smed_v6_7143_0_1	ippk	inositol-pentakisphosphate 2-kinase	IPPK	1.67243	-0.741948	2.80384e-08	2.90936e-06
dd_Smed_v6_15551_0_1	fbxl7	F-box and leucine-rich repeat protein 7	FBXL7	1.67004	-0.739884	0.000121878	0.00454844
dd_Smed_v6_10029_0_1				1.66492	-0.735452	5.54245e-08	5.36245e-06
dd_Smed_v6_3875_0_1	traf5	TNF receptor associated factor 3	TRAF3	1.66408	-0.734728	2.3885e-07	1.9808e-05
dd_Smed_v6_13327_0_1	pkd2-4			1.66396	-0.734624	3.75938e-15	9.96885e-13
dd_Smed_v6_4311_0_2				1.65816	-0.72958	3.07596e-05	0.00147474
dd_Smed_v6_1366_0_1	ms3_321	serine/threonine kinase 39	STK39	1.65798	-0.729425	2.12684e-09	2.8199e-07
dd_Smed_v6_1189_0_2	oxct1	3-oxoacid CoA-transferase 1	OXCT1	1.65775	-0.729226	0.00432041	0.0680838
dd_Smed_v6_15038_0_1				1.65584	-0.727559	7.17099e-06	0.000407475
dd_Smed_v6_6883_0_1	tekt3	tektin 3	TEKT3	1.65531	-0.727101	0.000902741	0.0222618
dd_Smed_v6_14635_0_1	foxj1-1	forkhead box J1	FOXJ1	1.65513	-0.726945	0.000181054	0.00628249
dd_Smed_v6_3287_0_1	tekt1	tektin 1	TEKT1	1.65395	-0.725917	0.00208353	0.041057
dd_Smed_v6_4433_0_1	ms3_2162			1.65316	-0.725227	0.00212145	0.0415754
dd_Smed_v6_5440_0_1	dnai1	dynein light chain roadblock-type 2	DYNLRB2	1.65196	-0.724175	0.00719773	0.0969887
dd_Smed_v6_19518_0_1	ms3_6156			1.65191	-0.724136	0.00273208	0.0491065
dd_Smed_v6_12043_0_1		leucine rich repeat containing 71	LRRC71	1.65009	-0.722543	6.53676e-06	0.00037541
dd_Smed_v6_10212_0_1	iscw_iscw242	ankyrin repeat domain 45	ANKRD45	1.64685	-0.719709	4.59651e-06	0.000275778
dd_Smed_v6_11739_0_1				1.6429	-0.716242	2.6659e-07	2.16897e-05
dd_Smed_v6_14117_0_1	ms3_79	protocadherin 1	PCDH1	1.63891	-0.712736	1.97823e-07	1.66629e-05
dd_Smed_v6_7326_0_1	wntP-2	Wnt family member 4	WNT4	1.63291	-0.707446	0.00672887	0.0927065
dd_Smed_v6_11210_0_1	ms3_775			1.63242	-0.707011	0.0037106	0.0619269
dd_Smed_v6_6338_0_1	tsp_193	coiled-coil domain containing 40	CCDC40	1.6304	-0.705225	3.07254e-09	3.99971e-07
dd_Smed_v6_2357_0_1	dnai1			1.62966	-0.704572	0.000236129	0.00776696
dd_Smed_v6_8563_0_1				1.62921	-0.704172	2.32392e-05	0.00115813
dd_Smed_v6_10140_0_1		coiled-coil domain containing 170	CCDC170	1.62821	-0.703283	3.51145e-09	4.54352e-07
dd_Smed_v6_9098_0_1	nek11	NIMA related kinase 11	NEK11	1.62482	-0.700279	2.8554e-05	0.00139073
dd_Smed_v6_9484_0_1	iqca1	IQ motif containing with AAA domain 1	IQCA1	1.62353	-0.69913	0.000191093	0.0065777
dd_Smed_v6_9766_0_1	LRRC5	dynein (axonemal) assembly factor 1	DNAAF1	1.62228	-0.698021	6.22378e-08	5.94136e-06
dd_Smed_v6_11187_0_1	aael_aael14668			1.62188	-0.697671	6.39555e-06	0.000368284
dd_Smed_v6_14474_0_1	ms3_1367	gamma-aminobutyric acid (GABA) A receptor, beta 3	GABRB3	1.62154	-0.697364	0.00215916	0.0421223
dd_Smed_v6_20782_0_1	abca1	ATP binding cassette subfamily A member 1	ABCA1	1.618	-0.69421	6.00745e-07	4.60836e-05
dd_Smed_v6_10218_0_2		solute carrier family 2 member 13	SLC2A13	1.61632	-0.69271	0.00591236	0.0847397
dd_Smed_v6_12110_0_1	ms3_6156			1.61576	-0.692209	0.000137305	0.00501561
dd_Smed_v6_17773_0_1	oda-dhcg			1.61567	-0.692135	0.000159286	0.00562713
dd_Smed_v6_12049_0_1				1.61519	-0.691703	0.000365524	0.0110113
dd_Smed_v6_7428_0_2				1.60816	-0.685407	0.00497281	0.0754848
dd_Smed_v6_14890_0_1	fbxl13	F-box and leucine-rich repeat protein 13	FBXL13	1.60196	-0.679841	0.000240248	0.00785432
dd_Smed_v6_18478_0_1	inpp5e	inositol polyphosphate-5-phosphatase E	INPP5E	1.60118	-0.67914	0.000426896	0.012391
dd_Smed_v6_15138_0_1	tmem232	transmembrane protein 232	TMEM232	1.59815	-0.676403	0.000463081	0.0132444
dd_Smed_v6_26550_0_1		ATP-binding cassette, sub-family A (ABC1), member 1	ABCA1	1.59763	-0.675933	0.00327684	0.0565327
dd_Smed_v6_8722_0_1	cby1	chibby homolog 1 (Drosophila)	CBY1	1.59676	-0.675147	0.00231889	0.0438128
dd_Smed_v6_15118_0_1				1.59545	-0.673962	0.00234864	0.0442902
dd_Smed_v6_10682_0_1				1.59496	-0.673518	0.000402242	0.0118353
dd_Smed_v6_12378_0_1		coiled-coil domain containing 42B	CCDC42B	1.59474	-0.673321	0.00241537	0.0450345
dd_Smed_v6_12116_0_1	ms3_745			1.5945	-0.673104	3.38271e-06	0.000208764
dd_Smed_v6_3194_0_1				1.59132	-0.670225	0.000692658	0.0180773
dd_Smed_v6_7835_0_1		ELOVL fatty acid elongase 4	ELOVL4	1.59115	-0.670074	3.91668e-05	0.00177108
dd_Smed_v6_10893_0_2	cfap7	tetratricopeptide repeat domain 18	TTC18	1.59004	-0.669065	6.29056e-07	4.77438e-05
dd_Smed_v6_15642_0_1	traf2	TNF receptor associated factor 2	TRAF2	1.58625	-0.665619	1.92234e-05	0.000985439
dd_Smed_v6_9517_0_1				1.58623	-0.665604	8.33543e-06	0.000468682
dd_Smed_v6_7815_0_1	ftcd	formimidoyltransferase cyclodeaminase	FTCD	1.58582	-0.66523	2.257e-14	5.44698e-12
dd_Smed_v6_4113_0_1	oda-dhcg	dynein axonemal heavy chain 5	DNAH5	1.58274	-0.662422	5.65911e-06	0.000330305
dd_Smed_v6_10485_0_1	iscw_iscw242	transient receptor potential cation channel, subfamily M, member 2	TRPM2	1.58179	-0.661557	0.000932824	0.0226141
dd_Smed_v6_3340_0_1	rpb8	ATPase, Na /K transporting, alpha 3 polypeptide	ATP1A3	1.58087	-0.660715	8.95443e-08	8.14967e-06
dd_Smed_v6_357_0_2				1.57904	-0.659052	0.000790551	0.0201427
dd_Smed_v6_5385_0_1	loag_513			1.57533	-0.655652	0.00190395	0.0387631
dd_Smed_v6_13009_0_1	foxj1-5			1.5746	-0.654984	6.15377e-06	0.000355314
dd_Smed_v6_7770_0_1				1.57282	-0.65335	6.48962e-05	0.0027278
dd_Smed_v6_17692_0_1		chromosome X open reading frame 22	CXorf22	1.57261	-0.653157	3.06346e-05	0.00147204
dd_Smed_v6_1748_0_1	meta1	fibrillin 3	FBN3	1.57136	-0.652011	0.00147303	0.0320996
dd_Smed_v6_14858_0_1				1.57107	-0.651746	0.00338325	0.0576279
dd_Smed_v6_9227_0_1	iqub	IQ motif and ubiquitin domain containing	IQUB	1.56708	-0.648078	1.63248e-07	1.39074e-05
dd_Smed_v6_5175_0_1		NPC intracellular cholesterol transporter 1	NPC1	1.56695	-0.647963	2.01275e-07	1.68875e-05
dd_Smed_v6_9789_0_1	b3galt5	beta-1,3-galactosyltransferase 5	B3GALT5	1.56545	-0.646579	1.28828e-10	2.11228e-08
dd_Smed_v6_12856_0_1	c5h4orf51			1.56453	-0.645733	0.00231911	0.0438128
dd_Smed_v6_14979_0_1				1.55922	-0.640827	0.000790552	0.0201427
dd_Smed_v6_4669_0_1		calmodulin 2 (phosphorylase kinase, delta)	CALM2	1.55699	-0.638763	1.19166e-05	0.000638296
dd_Smed_v6_125_0_2	ahnak			1.55603	-0.637871	0.000100601	0.0038655
dd_Smed_v6_17542_0_1				1.55376	-0.635764	0.00500862	0.0758584
dd_Smed_v6_3572_0_1				1.55209	-0.634211	5.34653e-06	0.000314625
dd_Smed_v6_491_1_1				1.55192	-0.634056	0.00728595	0.0977034
dd_Smed_v6_7292_0_1	srm	spermidine synthase	SRM	1.54754	-0.629979	9.33728e-05	0.00363985
dd_Smed_v6_12801_0_1	ms3_79	chromosome 11 open reading frame 70	C11orf70	1.54495	-0.62756	0.00321895	0.0557579
dd_Smed_v6_12703_0_1	ccdc189			1.54083	-0.623712	0.000538226	0.0149168
dd_Smed_v6_7027_0_1				1.54043	-0.623333	0.000181714	0.00629523
dd_Smed_v6_9201_0_1	chc_t89791			1.53987	-0.622813	0.000483887	0.0137297
dd_Smed_v6_8252_0_1	lhx1	LIM homeobox 1	LHX1	1.53954	-0.622498	0.00210204	0.0413709
dd_Smed_v6_430_0_2				1.53764	-0.620714	0.0022918	0.0436397
dd_Smed_v6_18628_0_1	cfap74	KIAA1751	KIAA1751	1.53638	-0.61954	7.26404e-05	0.00297189
dd_Smed_v6_25487_0_1	tcm_1387			1.53191	-0.615332	0.00441421	0.0690552
dd_Smed_v6_14985_0_1	lrrc63	leucine rich repeat containing 63	LRRC63	1.53184	-0.615262	0.00288068	0.0511356
dd_Smed_v6_16581_0_1	th	tyrosine hydroxylase	TH	1.52997	-0.613503	0.000615158	0.0164956
dd_Smed_v6_2821_0_1	casp3	sorting nexin 4	SNX4	1.52995	-0.613481	8.13061e-05	0.0032765
dd_Smed_v6_3121_1_1	casp3			1.52883	-0.612431	1.60441e-05	0.000828394
dd_Smed_v6_14506_0_1				1.52719	-0.610882	0.00376528	0.0622591
dd_Smed_v6_16127_0_1	heatr4	HEAT repeat containing 4	HEATR4	1.52639	-0.61012	2.1223e-08	2.33033e-06
dd_Smed_v6_7631_0_1		EF-hand calcium binding domain 6	EFCAB6	1.52597	-0.609726	0.000154654	0.00550881
dd_Smed_v6_12717_0_1	ttll3	tubulin tyrosine ligase-like family, member 8	TTLL8	1.52539	-0.609174	0.00314597	0.0548032
dd_Smed_v6_9265_0_1				1.52419	-0.608039	3.2216e-06	0.00020057
dd_Smed_v6_2582_1_1				1.52381	-0.607679	0.00217767	0.0424064
dd_Smed_v6_17861_0_1	ankat-1			1.52348	-0.607374	0.00373327	0.0621605
dd_Smed_v6_3765_0_1				1.52307	-0.606986	0.000123579	0.00460025
dd_Smed_v6_14450_0_1	ms3_775	hippocalcin like 1	HPCAL1	1.52195	-0.605917	0.000525508	0.014659
dd_Smed_v6_125_0_1	ahnak			1.52175	-0.605733	3.03411e-05	0.00146449
dd_Smed_v6_10737_0_1	cg33298	ATPase, class V, type 10B	ATP10B	1.52044	-0.604487	3.21901e-11	5.40165e-09
dd_Smed_v6_10058_0_1	kiaa1257	uncharacterized LOC100132731	LOC100132731	1.51912	-0.603233	1.69952e-05	0.000875398
dd_Smed_v6_16928_0_1	phum_phum5762			1.51775	-0.601939	4.57556e-11	7.55989e-09
dd_Smed_v6_16437_0_1	ms3_264	uncharacterized LOC646730	LOC646730	1.51696	-0.601184	0.00022558	0.00750035
dd_Smed_v6_9301_0_1	spag17	sperm associated antigen 17	SPAG17	1.51633	-0.60058	1.32628e-05	0.000699928
dd_Smed_v6_12541_0_1	drc3	leucine rich repeat containing 48	LRRC48	1.51566	-0.599949	0.000435463	0.0125716
dd_Smed_v6_9798_0_1				1.51325	-0.597651	2.46183e-08	2.63073e-06
dd_Smed_v6_21965_0_2				1.5114	-0.595883	0.00288853	0.0512327
dd_Smed_v6_9664_0_1	tsp_193	tubulin tyrosine ligase like 10	TTLL10	1.51127	-0.595761	4.77688e-06	0.000284218
dd_Smed_v6_11638_0_1				1.51119	-0.595682	0.000926677	0.0225926
dd_Smed_v6_9313_0_1	ccdc96	coiled-coil domain containing 96	CCDC96	1.51117	-0.595665	0.000574358	0.0156358
dd_Smed_v6_4457_0_1		CNKSR family member 3	CNKSR3	1.5105	-0.595031	6.79918e-05	0.00282408
dd_Smed_v6_8243_0_1	t265_972			1.51031	-0.594842	0.00206619	0.0409785
dd_Smed_v6_7302_1_2	hydin	HYDIN, axonemal central pair apparatus protein	HYDIN	1.51023	-0.594764	4.08199e-08	4.09706e-06
dd_Smed_v6_12272_0_1				1.51016	-0.5947	0.00587264	0.0844866
dd_Smed_v6_10509_0_1				1.50794	-0.592577	0.00257681	0.0471104
dd_Smed_v6_14467_0_1				1.5065	-0.5912	0.00163516	0.0346026
dd_Smed_v6_6125_0_1	itpk1	inositol-tetrakisphosphate 1-kinase	ITPK1	1.50242	-0.587292	0.00374944	0.06225
dd_Smed_v6_9224_0_1		tubby bipartite transcription factor	TUB	1.4999	-0.584871	7.30315e-05	0.00298221
dd_Smed_v6_3366_0_2		WD repeat domain 47	WDR47	1.4991	-0.584093	0.001535	0.0330696
dd_Smed_v6_15619_0_1				1.4983	-0.583327	0.00338083	0.0576279
dd_Smed_v6_10099_0_1	lrrc74a			1.49692	-0.581996	3.5731e-05	0.0016684
dd_Smed_v6_6577_0_1		dystonin	DST	1.49545	-0.580583	0.00116513	0.0268517
dd_Smed_v6_12267_0_1				1.49185	-0.577101	2.94863e-14	6.95974e-12
dd_Smed_v6_2300_0_4	pkd2l1	ATP binding cassette subfamily A member 1	ABCA1	1.49167	-0.576926	0.00737394	0.0984369
dd_Smed_v6_8695_0_1				1.49145	-0.576717	8.75804e-05	0.00347715
dd_Smed_v6_7193_0_1	hmcn1	myosin XVA	MYO15A	1.49136	-0.576629	1.15526e-05	0.000625033
dd_Smed_v6_9328_0_1		coiled-coil domain containing 176	CCDC176	1.4909	-0.576187	8.04577e-05	0.0032484
dd_Smed_v6_17661_0_1				1.49064	-0.57593	0.00451702	0.0700513
dd_Smed_v6_12718_0_1	dvir\gj18758			1.49026	-0.575567	0.000730398	0.0188334
dd_Smed_v6_9596_0_1	dlx6			1.49008	-0.575391	0.00367972	0.0615551
dd_Smed_v6_12480_0_1				1.48669	-0.5721	9.84507e-05	0.00381013
dd_Smed_v6_4722_0_1	map2k3	mitogen-activated protein kinase kinase 3	MAP2K3	1.48646	-0.571884	0.00422234	0.0669806
dd_Smed_v6_12752_0_1	ms3_1148	cilia and flagella associated protein 221	CFAP221	1.4862	-0.57163	0.000121975	0.00454844
dd_Smed_v6_13336_0_1				1.48548	-0.57093	7.87034e-05	0.00318957
dd_Smed_v6_17162_0_1	cdkl2	cyclin dependent kinase like 2	CDKL2	1.48466	-0.570133	0.000964992	0.0231846
dd_Smed_v6_3286_0_24	ubc			1.48444	-0.569915	0.00240409	0.0450094
dd_Smed_v6_12877_0_1				1.47959	-0.565198	0.000568474	0.0155347
dd_Smed_v6_11845_0_1				1.47931	-0.564924	0.00256528	0.0469732
dd_Smed_v6_15291_0_1		TBC1 domain family, member 19	TBC1D19	1.47923	-0.564842	3.91554e-05	0.00177108
dd_Smed_v6_2982_0_2	gasu_65			1.4792	-0.564821	0.000367461	0.0110235
dd_Smed_v6_10074_0_1	ms3_5599	neuralized E3 ubiquitin protein ligase 2	NEURL2	1.47859	-0.564222	6.15022e-05	0.00261068
dd_Smed_v6_13628_0_1	cg33298	ATPase, class V, type 10B	ATP10B	1.47824	-0.56388	2.3884e-10	3.71743e-08
dd_Smed_v6_8294_0_2	c1hxorf59			1.47787	-0.563523	0.00223755	0.0431034
dd_Smed_v6_13224_0_1	phum_phum33541			1.4776	-0.563255	1.2675e-08	1.46369e-06
dd_Smed_v6_12797_0_1	dnah1	dynein axonemal heavy chain 10	DNAH10	1.47759	-0.563249	0.00500147	0.0758279
dd_Smed_v6_13116_0_1	agbl5	ATP/GTP binding protein-like 5	AGBL5	1.47728	-0.562944	1.10663e-05	0.00060328
dd_Smed_v6_4648_0_15	myof	myoferlin	MYOF	1.47442	-0.560143	0.0016992	0.0357116
dd_Smed_v6_4229_0_1	lrrc74a			1.4743	-0.560026	1.5142e-07	1.30094e-05
dd_Smed_v6_10152_0_1	foxj1-4	forkhead box J1	FOXJ1	1.47326	-0.559017	5.4963e-10	8.03096e-08
dd_Smed_v6_13629_0_1	ankrd53	ankyrin repeat domain 53	ANKRD53	1.4723	-0.558067	2.88657e-05	0.00140273
dd_Smed_v6_12629_0_1				1.4718	-0.557586	0.000124408	0.00461512
dd_Smed_v6_15201_0_1	ms3_113			1.47079	-0.556593	2.62978e-06	0.000171687
dd_Smed_v6_10425_0_1	dnah2			1.46961	-0.555434	2.76739e-06	0.000178501
dd_Smed_v6_13404_0_1				1.4685	-0.554343	2.93658e-06	0.00018678
dd_Smed_v6_16093_0_1	ptprs			1.4677	-0.553561	2.70358e-08	2.84657e-06
dd_Smed_v6_2351_0_2	cyp2b23			1.46728	-0.553142	0.000227274	0.00752177
dd_Smed_v6_4351_0_1				1.46626	-0.552141	1.07791e-05	0.000593651
dd_Smed_v6_6941_0_1				1.46531	-0.551203	3.56341e-05	0.00166751
dd_Smed_v6_16551_0_1	lexm	chromosome 1 open reading frame 177	C1orf177	1.46479	-0.550692	0.00194723	0.0394502
dd_Smed_v6_13669_0_1	ms3_6156	transient receptor potential cation channel, subfamily M, member 7	TRPM7	1.46478	-0.550683	9.82909e-05	0.00381013
dd_Smed_v6_3399_0_1				1.4645	-0.550413	0.00105805	0.0248371
dd_Smed_v6_9545_0_1	ift2	intraflagellar transport 20	IFT20	1.46437	-0.550282	0.00567067	0.0820757
dd_Smed_v6_11692_0_1	arhgap39	Rho GTPase activating protein 39	ARHGAP39	1.46294	-0.548875	0.00667371	0.0920661
dd_Smed_v6_5967_0_1				1.46257	-0.548502	2.76172e-07	2.23845e-05
dd_Smed_v6_9718_0_1	tsnaxip1	translin associated factor X interacting protein 1	TSNAXIP1	1.46133	-0.547279	0.000286539	0.00905085
dd_Smed_v6_6330_0_1	t265_1213			1.45964	-0.545608	8.88672e-05	0.00351471
dd_Smed_v6_5727_0_1	cfap58	coiled-coil domain containing 147	CCDC147	1.45922	-0.545197	8.91504e-06	0.000499964
dd_Smed_v6_10551_0_1				1.45911	-0.545089	0.00220117	0.042632
dd_Smed_v6_13671_0_2				1.45902	-0.545001	0.000423034	0.0123288
dd_Smed_v6_6769_0_1				1.45833	-0.544314	9.58208e-06	0.000533196
dd_Smed_v6_5494_0_1				1.45797	-0.543958	4.95957e-05	0.00216517
dd_Smed_v6_13119_0_1	ms3_8355	transient receptor potential cation channel, subfamily M, member 2	TRPM2	1.4577	-0.543695	0.00180863	0.0374255
dd_Smed_v6_6857_0_1	morn2			1.45755	-0.543542	0.00205325	0.0408349
dd_Smed_v6_7852_0_1	cln8	ceroid-lipofuscinosis, neuronal 8	CLN8	1.45542	-0.541435	0.00163063	0.0345407
dd_Smed_v6_10677_0_1	adgb			1.45341	-0.539443	0.000618179	0.016556
dd_Smed_v6_17352_0_1		iroquois homeobox 4	IRX4	1.45308	-0.539112	0.00372014	0.062038
dd_Smed_v6_14249_0_1				1.45253	-0.538572	0.00378812	0.0624445
dd_Smed_v6_4176_0_1	pkd2l1	dynein axonemal heavy chain 5	DNAH5	1.4525	-0.538543	0.000600713	0.0162503
dd_Smed_v6_3788_0_1				1.45192	-0.537959	0.00336258	0.0575929
dd_Smed_v6_4047_0_1	slc12a-1			1.45055	-0.536601	2.45387e-23	1.50591e-20
dd_Smed_v6_25359_0_1	ostlu_28419			1.45031	-0.536364	0.0051767	0.0774757
dd_Smed_v6_6974_0_1				1.45027	-0.53632	0.00649792	0.0905703
dd_Smed_v6_14680_0_1	ms3_461			1.44972	-0.535776	5.19962e-05	0.00225633
dd_Smed_v6_15474_0_1	prkg1	protein kinase, cGMP-dependent, type I	PRKG1	1.4485	-0.53456	2.1787e-05	0.00110448
dd_Smed_v6_2238_1_1		ubiquitin specific peptidase 2	USP2	1.44746	-0.53352	1.15302e-05	0.000625033
dd_Smed_v6_9968_0_1				1.44684	-0.532907	0.00307788	0.0539988
dd_Smed_v6_8782_0_3				1.44658	-0.532647	0.00213407	0.0417466
dd_Smed_v6_708_0_1				1.44657	-0.532637	1.175e-05	0.000632529
dd_Smed_v6_13061_0_1	traf2	TNF receptor associated factor 3	TRAF3	1.44445	-0.530519	0.00591477	0.0847397
dd_Smed_v6_22273_0_1				1.44364	-0.529707	0.000949851	0.0229492
dd_Smed_v6_8229_0_1	cfap161	chromosome 15 open reading frame 26	C15orf26	1.4436	-0.529667	1.10098e-05	0.000601731
dd_Smed_v6_9928_0_1				1.44342	-0.529487	0.000764938	0.019583
dd_Smed_v6_14851_0_1	lrrc9			1.44247	-0.528546	3.23479e-07	2.60225e-05
dd_Smed_v6_388_0_1	ms3_3326	dynamin 1-like	DNM1L	1.44244	-0.528511	0.00128655	0.0289663
dd_Smed_v6_792_0_2				1.44061	-0.526684	6.79118e-05	0.00282408
dd_Smed_v6_5649_1_2				1.44014	-0.526205	6.48547e-05	0.0027278
dd_Smed_v6_12841_0_1				1.43661	-0.522664	0.000885936	0.0219448
dd_Smed_v6_14225_0_1	hmcn1	cyclic nucleotide binding domain containing 1	CNBD1	1.43603	-0.522086	0.000310087	0.00962479
dd_Smed_v6_6613_0_2		pyridoxal (pyridoxine, vitamin B6) kinase	PDXK	1.43563	-0.521688	0.000931705	0.0226125
dd_Smed_v6_16049_0_1	tbc1d32	TBC1 domain family member 32	TBC1D32	1.43447	-0.520516	4.28046e-05	0.00190352
dd_Smed_v6_9023_0_1				1.43404	-0.520086	0.00250451	0.0460569
dd_Smed_v6_6464_0_1	dcdc2	doublecortin domain containing 2	DCDC2	1.43244	-0.518474	8.06023e-07	6.02263e-05
dd_Smed_v6_4223_0_1	cers2	ceramide synthase 2	CERS2	1.43229	-0.518321	4.47495e-05	0.00197772
dd_Smed_v6_16376_0_1		coiled-coil alpha-helical rod protein 1	CCHCR1	1.4304	-0.516421	0.000515489	0.0144546
dd_Smed_v6_8615_0_1				1.43006	-0.516071	0.00222015	0.0429222
dd_Smed_v6_13354_0_1	ppil6	peptidylprolyl isomerase like 6	PPIL6	1.42967	-0.515679	0.00198698	0.0399675
dd_Smed_v6_14773_0_1	ccdc15	coiled-coil domain containing 105	CCDC105	1.42909	-0.515093	0.0063851	0.0894387
dd_Smed_v6_11220_0_1				1.42607	-0.512042	0.00195832	0.0395326
dd_Smed_v6_9223_0_1				1.42559	-0.511564	0.00638759	0.0894387
dd_Smed_v6_10117_0_1	traf2			1.42558	-0.51155	0.000549651	0.0151165
dd_Smed_v6_13519_0_1	xrra1	X-ray radiation resistance associated 1	XRRA1	1.42482	-0.510778	0.00150279	0.0326374
dd_Smed_v6_6802_0_1	cnp			1.42408	-0.510025	0.0026453	0.0479885
dd_Smed_v6_4094_0_1	kap115	kinesin associated protein 3	KIFAP3	1.42394	-0.509889	4.64116e-05	0.00204697
dd_Smed_v6_4526_0_1	ccdc151	coiled-coil domain containing 151	CCDC151	1.42306	-0.508993	1.05364e-05	0.000583274
dd_Smed_v6_8917_0_1	ccdc173	coiled-coil domain containing 173	CCDC173	1.42204	-0.507966	4.2359e-08	4.21217e-06
dd_Smed_v6_9418_0_1	asz1			1.42147	-0.507387	0.000343031	0.0103989
dd_Smed_v6_5952_0_4	catip	ciliogenesis associated TTC17 interacting protein	CATIP	1.42135	-0.507261	0.000102096	0.00390199
dd_Smed_v6_4997_0_1		membrane associated ring-CH-type finger 1	2025-03-01	1.42112	-0.507031	0.00533125	0.0787551
dd_Smed_v6_5813_0_3	ctsl	protein phosphatase methylesterase 1	PPME1	1.42021	-0.506106	0.00317301	0.0551401
dd_Smed_v6_8825_0_1	mct1			1.4199	-0.505789	0.00446778	0.069611
dd_Smed_v6_10200_0_1		malate dehydrogenase 1B	MDH1B	1.41983	-0.505713	0.000959828	0.0230864
dd_Smed_v6_7062_0_1		dynein axonemal heavy chain 2	DNAH2	1.4184	-0.50426	0.000214561	0.00723478
dd_Smed_v6_12161_0_1		WD repeat domain 93	WDR93	1.41746	-0.503312	0.000524124	0.0146493
dd_Smed_v6_11527_0_1		leucine rich repeat containing 23	LRRC23	1.41636	-0.502193	3.0227e-05	0.00146348
dd_Smed_v6_16975_0_1				1.41636	-0.502186	0.00621505	0.0877666
dd_Smed_v6_3814_1_1	ms3_1367			1.41562	-0.501436	9.81883e-09	1.15878e-06
dd_Smed_v6_10608_0_1	phum_phum53197			1.41435	-0.500136	0.0035586	0.0600905
dd_Smed_v6_16102_0_1	ctsl			1.41362	-0.499393	2.84787e-06	0.000183142
dd_Smed_v6_10780_0_1	iqck	IQ motif containing K	IQCK	1.41349	-0.49926	0.00708071	0.0960142
dd_Smed_v6_12302_0_1	ccdc18	coiled-coil domain containing 180	CCDC180	1.41112	-0.496842	0.000157687	0.00558903
dd_Smed_v6_11026_0_1	ift27	intraflagellar transport 27	IFT27	1.41109	-0.496813	0.00177949	0.0369292
dd_Smed_v6_8984_0_1	dnhd1			1.41007	-0.495764	0.000272844	0.00874689
dd_Smed_v6_10292_0_1	alo1			1.40982	-0.495509	2.28986e-06	0.000155154
dd_Smed_v6_9617_0_1	ak9	adenylate kinase 9	AK9	1.40828	-0.493934	1.41742e-05	0.000742553
dd_Smed_v6_12177_0_1				1.40811	-0.493762	4.65353e-05	0.00204822
dd_Smed_v6_17986_0_1	slc6a-3	solute carrier family 6 member 2	SLC6A2	1.40751	-0.493149	6.10828e-06	0.000353638
dd_Smed_v6_7502_0_1	pgm3	phosphoglucomutase 3	PGM3	1.40743	-0.493059	0.00454892	0.0703429
dd_Smed_v6_12413_0_1	mct1			1.4069	-0.492515	0.00751467	0.0996959
dd_Smed_v6_4569_0_1	dnah5	dynein axonemal heavy chain 5	DNAH5	1.40641	-0.492022	3.67691e-05	0.00169516
dd_Smed_v6_17219_0_1	axdnd1	axonemal dynein light chain domain containing 1	AXDND1	1.40503	-0.490604	0.000527919	0.0147071
dd_Smed_v6_12833_0_1	vash2			1.40467	-0.490229	0.000619789	0.0165784
dd_Smed_v6_3926_0_1	wdr82	WD repeat domain 82	WDR82	1.40411	-0.489655	0.0013543	0.0302066
dd_Smed_v6_3051_0_1				1.40402	-0.489565	0.00225148	0.0432679
dd_Smed_v6_13367_0_1	ucrnp2_5554			1.40348	-0.489009	0.00665803	0.0920256
dd_Smed_v6_13093_0_1	dclk3			1.40348	-0.489008	0.00204982	0.0408046
dd_Smed_v6_12813_0_1				1.40254	-0.488043	0.000238844	0.00783226
dd_Smed_v6_5087_0_2	spdef			1.40203	-0.487522	0.00597155	0.085168
dd_Smed_v6_2694_0_1		tektin 2	TEKT2	1.40168	-0.487155	0.00021223	0.00716745
dd_Smed_v6_12105_0_1	amsg_7673			1.3992	-0.484606	0.000672846	0.017646
dd_Smed_v6_10079_0_1	zmynd12	zinc finger MYND-type containing 12	ZMYND12	1.39683	-0.482154	0.00238796	0.0447565
dd_Smed_v6_12786_0_1				1.39597	-0.481267	0.00400071	0.0646041
dd_Smed_v6_15356_0_1	cdh23	cadherin-23-like	LOC100653137	1.39509	-0.480353	4.59096e-08	4.5442e-06
dd_Smed_v6_9395_0_1	slc25a-36	solute carrier family 25, member 35	SLC25A35	1.39372	-0.47894	2.12647e-08	2.33033e-06
dd_Smed_v6_9125_0_1		phosphatidylinositol 4-kinase type 2 beta	PI4K2B	1.39354	-0.478759	0.000457065	0.0131072
dd_Smed_v6_11425_0_1	NPHP8	RPGRIP1-like	RPGRIP1L	1.39309	-0.478289	5.134e-06	0.000304622
dd_Smed_v6_8868_0_2		MON1 homolog A, secretory trafficking associated	MON1A	1.39307	-0.478271	0.00540152	0.0795667
dd_Smed_v6_2716_1_1	rpgr	retinitis pigmentosa GTPase regulator	RPGR	1.3929	-0.47809	0.000609656	0.0163685
dd_Smed_v6_11565_0_1		PAP associated domain containing 5	PAPD5	1.39195	-0.477103	0.00370444	0.0618722
dd_Smed_v6_15015_0_1	bbs7	Bardet-Biedl syndrome 7	BBS7	1.3919	-0.477056	2.34575e-06	0.000157451
dd_Smed_v6_8886_0_1	elf3			1.3917	-0.476853	0.000391605	0.0115698
dd_Smed_v6_13740_0_1		leucine rich repeat containing 27	LRRC27	1.39102	-0.47614	0.000959041	0.0230864
dd_Smed_v6_9306_0_1	pih1d2	PIH1 domain containing 2	PIH1D2	1.39069	-0.475798	0.00245334	0.0455054
dd_Smed_v6_11884_0_1	ccdc113	coiled-coil domain containing 113	CCDC113	1.39068	-0.475793	0.00223383	0.0430704
dd_Smed_v6_11291_0_1	casc1			1.3904	-0.475503	4.74253e-05	0.00207887
dd_Smed_v6_14327_0_1	agap_agap5737			1.38899	-0.474035	0.000115212	0.00434147
dd_Smed_v6_5409_0_2	dgri\gh1911			1.38883	-0.473872	0.000506374	0.0142175
dd_Smed_v6_10833_0_1	dlec1	deleted in lung and esophageal cancer 1	DLEC1	1.38828	-0.473298	9.15631e-05	0.0035954
dd_Smed_v6_9279_0_1		centrosomal protein 162kDa	CEP162	1.38821	-0.473227	0.00180622	0.0374193
dd_Smed_v6_12639_0_1				1.3882	-0.473217	0.00455835	0.0704346
dd_Smed_v6_7447_0_1	ms3_8469			1.38621	-0.471146	0.0035354	0.0598399
dd_Smed_v6_9691_0_1		glutamate ionotropic receptor AMPA type subunit 3	GRIA3	1.38516	-0.470056	0.000654382	0.0172672
dd_Smed_v6_13117_0_1				1.385	-0.469884	0.00422975	0.0670485
dd_Smed_v6_9685_0_1				1.38429	-0.469147	0.00432878	0.0681656
dd_Smed_v6_595_0_1		heat shock factor binding protein 1	HSBP1	1.38373	-0.468566	2.20104e-08	2.3998e-06
dd_Smed_v6_9233_0_1				1.38222	-0.466984	0.000109047	0.0041382
dd_Smed_v6_284_0_1				1.38196	-0.466714	0.00559575	0.0815393
dd_Smed_v6_13185_0_1		family with sequence similarity 81 member A	FAM81A	1.38186	-0.466616	0.000982001	0.0235127
dd_Smed_v6_13296_0_1				1.3816	-0.466344	0.000605254	0.0163103
dd_Smed_v6_11318_0_1	tctn2			1.38112	-0.465839	0.000281427	0.00895521
dd_Smed_v6_15511_0_1	pp2d1			1.3806	-0.465297	0.00667381	0.0920661
dd_Smed_v6_4074_0_1		ring finger protein 31	RNF31	1.38005	-0.464717	0.00238604	0.0447565
dd_Smed_v6_4331_0_1				1.37907	-0.463699	0.00524903	0.0780938
dd_Smed_v6_14986_0_1				1.37808	-0.462664	0.00558903	0.0814982
dd_Smed_v6_9458_0_1	wus			1.37724	-0.461778	0.00562247	0.0816638
dd_Smed_v6_5880_0_1	ak7	adenylate kinase 7	AK7	1.37674	-0.461259	0.00218806	0.04257
dd_Smed_v6_13434_0_1				1.37607	-0.460557	0.000931225	0.0226125
dd_Smed_v6_645_0_3	aael_aael1748			1.37603	-0.460509	3.35532e-08	3.39947e-06
dd_Smed_v6_4711_0_1		serine/threonine kinase 25	STK25	1.37496	-0.459386	7.06507e-05	0.0029071
dd_Smed_v6_6393_0_1	abcb1b	ATP binding cassette subfamily B member 1	ABCB1	1.3728	-0.457122	6.13065e-07	4.68613e-05
dd_Smed_v6_7295_0_1				1.37217	-0.456458	0.000820037	0.0206732
dd_Smed_v6_8761_0_1	drc1	dynein regulatory complex subunit 1	DRC1	1.3718	-0.456071	0.0033335	0.0572803
dd_Smed_v6_12219_0_1	helz2			1.37134	-0.45559	0.00302516	0.0532601
dd_Smed_v6_14428_0_1	wdr34	WD repeat domain 34	WDR34	1.37034	-0.454536	0.00365315	0.0612538
dd_Smed_v6_9136_0_1	dync2h1	dynein cytoplasmic 2 heavy chain 1	DYNC2H1	1.36946	-0.453604	4.913e-05	0.00214921
dd_Smed_v6_11958_0_1				1.36874	-0.452843	3.84326e-05	0.00175264
dd_Smed_v6_9122_0_1	prkacb			1.36844	-0.452534	0.00225243	0.0432679
dd_Smed_v6_8326_0_1	casp3	caspase 3	CASP3	1.36834	-0.452427	0.0066155	0.0916146
dd_Smed_v6_6716_0_1	ms3_1367			1.36723	-0.451259	0.00108529	0.0253655
dd_Smed_v6_13600_0_1	ttll7	tubulin tyrosine ligase-like family, member 7	TTLL7	1.36598	-0.449938	0.00194872	0.0394502
dd_Smed_v6_9362_0_1	lrguk	leucine-rich repeats and guanylate kinase domain containing	LRGUK	1.36576	-0.449702	0.000144328	0.00521011
dd_Smed_v6_11048_0_1	zbbx	zinc finger B-box domain containing	ZBBX	1.36478	-0.448674	2.19733e-05	0.0011105
dd_Smed_v6_8295_0_1				1.36457	-0.44845	0.00262435	0.0476601
dd_Smed_v6_14210_0_1	tctn1	tectonic family member 3	TCTN3	1.36435	-0.448215	0.000867785	0.0216231
dd_Smed_v6_4923_0_1				1.36412	-0.447968	1.46838e-05	0.00076738
dd_Smed_v6_10858_0_1				1.36348	-0.44729	0.000101594	0.00388973
dd_Smed_v6_12428_0_1	ccdc18	coiled-coil domain containing 108	CCDC108	1.36344	-0.447249	0.000519776	0.0145558
dd_Smed_v6_14598_0_1	dachshund	dachshund family transcription factor 1	DACH1	1.36327	-0.44707	0.000329986	0.0100965
dd_Smed_v6_10757_0_1	phum_phum53197	coiled-coil domain containing 157	CCDC157	1.36197	-0.445699	3.18901e-05	0.00151702
dd_Smed_v6_8745_0_1				1.3619	-0.445625	0.00655108	0.0909571
dd_Smed_v6_2174_0_1	gasu_65			1.35966	-0.443245	0.000322965	0.00992413
dd_Smed_v6_11176_0_1	ift22	intraflagellar transport 22	IFT22	1.35765	-0.441113	0.00312367	0.0545031
dd_Smed_v6_9939_0_1	lrriq3	leucine-rich repeats and IQ motif containing 3	LRRIQ3	1.35654	-0.439928	9.94085e-05	0.00382652
dd_Smed_v6_12053_0_1	pigo	phosphatidylinositol glycan anchor biosynthesis class O	PIGO	1.3565	-0.439889	0.000129278	0.00477651
dd_Smed_v6_25387_0_1	asns	asparagine synthetase (glutamine-hydrolyzing)	ASNS	1.35536	-0.438677	0.00247806	0.0458057
dd_Smed_v6_13976_0_1	cep131	centrosomal protein 131kDa	CEP131	1.35445	-0.437709	1.06887e-05	0.000590185
dd_Smed_v6_12515_0_1	ankmy1	ankyrin repeat and MYND domain containing 1	ANKMY1	1.35439	-0.437648	0.000151811	0.00541654
dd_Smed_v6_9568_0_1	iqca1	IQ motif containing with AAA domain 1	IQCA1	1.35343	-0.436619	0.0046859	0.0718378
dd_Smed_v6_3933_0_1		tetratricopeptide repeat domain 25	TTC25	1.35228	-0.435395	0.00012002	0.00450685
dd_Smed_v6_5297_0_1				1.3509	-0.43392	0.000574293	0.0156358
dd_Smed_v6_7135_0_1				1.34998	-0.432941	0.00474733	0.0724719
dd_Smed_v6_9862_0_1		chromosome 9 open reading frame 117	C9orf117	1.3497	-0.432636	0.00173282	0.0361351
dd_Smed_v6_4304_0_1		spermatogenesis associated 6	SPATA6	1.34746	-0.430237	0.000199907	0.00683725
dd_Smed_v6_9679_0_1	t265_6738	armadillo repeat containing 3	ARMC3	1.34495	-0.427551	0.00677288	0.093074
dd_Smed_v6_16813_0_1		phospholipid scramblase 1	PLSCR1	1.34488	-0.427482	1.89288e-05	0.000972661
dd_Smed_v6_12168_0_1	ms3_6596	EF-hand calcium binding domain 7	EFCAB7	1.34396	-0.42649	0.000131012	0.00480624
dd_Smed_v6_9653_0_1	phum_phum53197	WD repeat domain 35	WDR35	1.34375	-0.426266	2.63096e-07	2.14868e-05
dd_Smed_v6_13064_0_1		ankyrin and armadillo repeat containing	ANKAR	1.34273	-0.425173	0.000348773	0.0105511
dd_Smed_v6_12607_0_1		enolase family member 4	ENO4	1.34181	-0.424179	0.0029112	0.0515072
dd_Smed_v6_3299_0_1	prdx6	peroxiredoxin 6	PRDX6	1.34118	-0.423505	0.00032604	0.00999002
dd_Smed_v6_14604_0_1				1.34096	-0.423263	0.000120583	0.00452008
dd_Smed_v6_11196_0_1	ms3_1451			1.34093	-0.423229	0.00158861	0.0337901
dd_Smed_v6_13092_0_1	fam149a			1.34065	-0.422929	1.51997e-06	0.000106344
dd_Smed_v6_6048_0_1	qrich2			1.34046	-0.42273	0.000552989	0.0151708
dd_Smed_v6_2778_0_1	slc4a-7			1.33973	-0.421946	1.39599e-05	0.000733114
dd_Smed_v6_8401_0_1		NME/NM23 family member 8	NME8	1.33892	-0.421068	0.0024213	0.0450667
dd_Smed_v6_7763_0_2	hprt1	hypoxanthine phosphoribosyltransferase 1	HPRT1	1.33878	-0.420923	0.00540471	0.0795667
dd_Smed_v6_11370_0_1	bbs4	Bardet-Biedl syndrome 4	BBS4	1.33875	-0.420892	1.41645e-06	0.000100079
dd_Smed_v6_10543_0_1		spermatogenesis associated 6-like	SPATA6L	1.33735	-0.41938	0.00731561	0.0979049
dd_Smed_v6_7198_0_2	pmar_pmar78			1.33699	-0.418994	0.00340916	0.0580232
dd_Smed_v6_11097_0_1	erich6	glutamate-rich 6	ERICH6	1.33683	-0.418819	0.0029573	0.0522367
dd_Smed_v6_11800_0_1				1.33616	-0.418098	3.52026e-06	0.000216033
dd_Smed_v6_2802_0_2	tsp_4488			1.33592	-0.417829	0.00501748	0.0758584
dd_Smed_v6_9027_0_1	ankub1	ankyrin repeat and ubiquitin domain containing 1	ANKUB1	1.33521	-0.417069	0.000248756	0.0081078
dd_Smed_v6_3375_0_4	apaf1	apoptotic peptidase activating factor 1	APAF1	1.33505	-0.416894	0.000221718	0.00742946
dd_Smed_v6_2867_0_1	phavu_11g1796g			1.33345	-0.415161	0.000644957	0.0170394
dd_Smed_v6_15809_0_1	kcnmb2	potassium large conductance calcium-activated channel, subfamily M, beta member 2	KCNMB2	1.33324	-0.414942	0.00687124	0.0940646
dd_Smed_v6_8322_0_1	lclat1	lysocardiolipin acyltransferase 1	LCLAT1	1.33293	-0.414597	0.00289274	0.051265
dd_Smed_v6_5776_0_1				1.3326	-0.414243	0.000989112	0.023632
dd_Smed_v6_13724_0_1	cep128			1.3325	-0.414141	0.00135846	0.0302366
dd_Smed_v6_7611_0_1				1.33227	-0.413883	0.000998578	0.0237622
dd_Smed_v6_12762_0_1	rsph1b2	radial spoke head 10 homolog B2	RSPH10B2	1.33218	-0.413784	0.00413667	0.066098
dd_Smed_v6_6964_0_2	ankrd39			1.33189	-0.413473	0.00166327	0.0350936
dd_Smed_v6_3084_0_1	galk2	galactokinase 2	GALK2	1.33181	-0.413385	0.00201797	0.0404328
dd_Smed_v6_9074_0_1				1.33068	-0.41216	2.36806e-06	0.000157962
dd_Smed_v6_3670_0_1	DNAHb-1	dynein axonemal heavy chain 9	DNAH9	1.33031	-0.411763	0.00309994	0.054177
dd_Smed_v6_10731_0_1	camk4	calcium/calmodulin-dependent protein kinase IV	CAMK4	1.32988	-0.411293	0.00703955	0.0955164
dd_Smed_v6_3751_0_1	cfap2	cilia and flagella associated protein 20	CFAP20	1.32986	-0.411272	0.00156014	0.03341
dd_Smed_v6_758_1_1		heat shock protein 90kDa beta family member 1	HSP90B1	1.32951	-0.410892	2.52765e-06	0.000165701
dd_Smed_v6_5256_0_1	mmel1			1.32901	-0.410354	2.24066e-06	0.000152301
dd_Smed_v6_14099_0_1	zswim2	zinc finger SWIM-type containing 2	ZSWIM2	1.32844	-0.409736	0.00420451	0.0667499
dd_Smed_v6_15780_0_1	ttc8	tetratricopeptide repeat domain 8	TTC8	1.32763	-0.408851	0.00593758	0.0847397
dd_Smed_v6_9924_0_1	c2orf81	chromosome 2 open reading frame 81	C2orf81	1.32752	-0.408728	0.00367441	0.0615141
dd_Smed_v6_1310_1_1		zinc finger BED-type containing 1	ZBED1	1.3273	-0.408494	0.000840054	0.0211035
dd_Smed_v6_6121_0_1	pank4	pantothenate kinase 4	PANK4	1.32707	-0.408242	0.00195436	0.0395271
dd_Smed_v6_9605_0_1	clhc1	clathrin heavy chain linker domain containing 1	CLHC1	1.32657	-0.407696	0.00565875	0.0819584
dd_Smed_v6_2323_0_1	slc42a-2	Rh-associated glycoprotein	RHAG	1.3253	-0.40632	0.00164964	0.0348404
dd_Smed_v6_9681_0_1	dph2			1.32503	-0.406026	0.00712765	0.0964581
dd_Smed_v6_13073_0_3	t265_6738			1.32476	-0.405733	0.00613873	0.0869748
dd_Smed_v6_6712_0_1				1.32459	-0.405541	0.000209168	0.00708631
dd_Smed_v6_7432_0_1	cfap69	chromosome 7 open reading frame 63	C7orf63	1.32357	-0.404437	0.001213	0.0277466
dd_Smed_v6_11993_0_1		MYCBP associated protein	MYCBPAP	1.32152	-0.402199	0.00754239	0.099846
dd_Smed_v6_4210_0_1	cpn1			1.32113	-0.401768	0.000134856	0.00493453
dd_Smed_v6_10072_0_1	plekhg5	pleckstrin homology and RhoGEF domain containing G5	PLEKHG5	1.32002	-0.40056	3.18291e-05	0.00151702
dd_Smed_v6_6087_0_1				1.31935	-0.399825	1.54161e-05	0.000801747
dd_Smed_v6_10831_0_1				1.31925	-0.399716	0.00241063	0.0450243
dd_Smed_v6_14018_0_1				1.31873	-0.399146	0.00101174	0.0240123
dd_Smed_v6_15909_0_1		leucine-rich repeat-containing protein LOC400891	LOC400891	1.31865	-0.399063	0.00478949	0.0730635
dd_Smed_v6_13275_0_1				1.31826	-0.398636	0.00212818	0.0416693
dd_Smed_v6_11992_0_1	ms3_9328			1.3182	-0.398567	0.00380357	0.0625071
dd_Smed_v6_13279_0_1	t265_15346			1.31819	-0.39856	0.00652097	0.0907312
dd_Smed_v6_10762_0_1				1.31795	-0.398291	0.00449074	0.0697885
dd_Smed_v6_4191_0_1	ms3_4387	coiled-coil domain containing 63	CCDC63	1.3172	-0.397469	0.0019573	0.0395326
dd_Smed_v6_2409_0_1	dwil\gk16527			1.31699	-0.39724	0.000910079	0.0223892
dd_Smed_v6_9987_0_1				1.31664	-0.39686	4.3312e-05	0.00192211
dd_Smed_v6_6755_0_1	kif9			1.31558	-0.395701	0.000501805	0.0141633
dd_Smed_v6_9203_0_1	dnaaf5	HEAT repeat containing 2	HEATR2	1.31487	-0.394924	0.000111095	0.00420108
dd_Smed_v6_12476_0_1	ankef1	ankyrin repeat and EF-hand domain containing 1	ANKEF1	1.31414	-0.394122	0.00723168	0.0972622
dd_Smed_v6_8441_0_1	ms3_6596			1.31387	-0.393826	0.00426635	0.0674296
dd_Smed_v6_1882_0_2	rhbg	Rh family B glycoprotein (gene/pseudogene)	RHBG	1.31368	-0.393613	2.94792e-06	0.00018678
dd_Smed_v6_9419_0_1	spef2	sperm flagellar 2	SPEF2	1.31359	-0.393512	0.00210502	0.0413709
dd_Smed_v6_13251_0_1				1.3131	-0.392982	0.00228958	0.0436361
dd_Smed_v6_12709_0_1				1.31248	-0.392297	0.000589644	0.0159911
dd_Smed_v6_6064_0_1	plekha8	pleckstrin homology domain containing A8	PLEKHA8	1.31242	-0.392232	0.00738949	0.0985684
dd_Smed_v6_8760_0_1	cfap44	cilia and flagella associated protein 44	CFAP44	1.31084	-0.390495	0.000602234	0.0162709
dd_Smed_v6_10246_0_1	ms3_321	RAB11 family interacting protein 4	RAB11FIP4	1.31047	-0.390083	0.00415963	0.0662794
dd_Smed_v6_8185_0_1				1.30971	-0.389245	0.00282326	0.0502826
dd_Smed_v6_8209_0_1		EF-hand calcium binding domain 5	EFCAB5	1.3089	-0.388354	0.000166676	0.00584974
dd_Smed_v6_11912_0_1	phum_phum53197	intraflagellar transport 122	IFT122	1.30884	-0.38829	4.68173e-06	0.000280108
dd_Smed_v6_4020_0_1	calpb			1.30744	-0.38674	0.00359803	0.060566
dd_Smed_v6_9848_0_1	dzank1	double zinc ribbon and ankyrin repeat domains 1	DZANK1	1.3066	-0.385815	0.000129425	0.00477651
dd_Smed_v6_13591_0_1	clg3h11orf65	chromosome 11 open reading frame 65	C11orf65	1.30657	-0.385789	0.00739797	0.0985738
dd_Smed_v6_1917_0_1	rsph14	rhabdoid tumor deletion region gene 1	RTDR1	1.3065	-0.385705	0.00235193	0.0443133
dd_Smed_v6_13778_0_1				1.30623	-0.385413	1.83504e-06	0.000127144
dd_Smed_v6_9665_0_1		G protein subunit alpha L	GNAL	1.30616	-0.385333	0.00380233	0.0625071
dd_Smed_v6_6790_0_1	dnah1	dynein axonemal heavy chain 1	DNAH1	1.30498	-0.384031	0.00537957	0.0793585
dd_Smed_v6_11770_0_1	dcdc5	doublecortin domain containing 5	DCDC5	1.30431	-0.383289	0.00721983	0.0972256
dd_Smed_v6_7065_0_1		EF-hand calcium binding domain 6	EFCAB6	1.30423	-0.3832	0.00321651	0.0557579
dd_Smed_v6_8493_0_1		transient receptor potential cation channel subfamily M member 3	TRPM3	1.30306	-0.381903	0.00534387	0.0788872
dd_Smed_v6_2962_0_1	dars			1.30271	-0.381515	6.94035e-09	8.46999e-07
dd_Smed_v6_5643_0_1	ttherm_775	1-acylglycerol-3-phosphate O-acyltransferase 3	AGPAT3	1.30196	-0.380688	6.28185e-07	4.77438e-05
dd_Smed_v6_7528_0_1				1.30152	-0.380196	0.000166551	0.00584974
dd_Smed_v6_14797_0_1				1.30063	-0.379212	0.00471539	0.0721381
dd_Smed_v6_11436_0_1	kiaa1841	KIAA1841	KIAA1841	1.30011	-0.378636	3.2065e-05	0.00151702
dd_Smed_v6_4512_0_2	capslb			1.29987	-0.378371	0.0020441	0.0407663
dd_Smed_v6_7959_0_1	ak7	adenylate kinase 7	AK7	1.29982	-0.378307	0.00241404	0.0450345
dd_Smed_v6_10286_0_1				1.29972	-0.378196	0.000605729	0.0163103
dd_Smed_v6_13339_0_1		oral-facial-digital syndrome 1	OFD1	1.29889	-0.377283	0.0015228	0.0329719
dd_Smed_v6_4908_0_1		chromosome 20 open reading frame 26	C20orf26	1.29814	-0.376443	0.00119409	0.0274308
dd_Smed_v6_1031_0_1	c17orf98	dipeptidyl peptidase 3	DPP3	1.29786	-0.376131	0.000283453	0.00900633
dd_Smed_v6_14243_0_1	nompc	epithelial cell transforming 2 like	ECT2L	1.29752	-0.375758	0.000864759	0.0215979
dd_Smed_v6_16017_0_1	pkd2	fibrous sheath interacting protein 1	FSIP1	1.29729	-0.375503	0.000925919	0.0225926
dd_Smed_v6_14336_0_1		dynein (axonemal) assembly factor 2	DNAAF2	1.29727	-0.375478	0.00309432	0.0541671
dd_Smed_v6_770_0_1	nsun7			1.29563	-0.373658	0.00400335	0.0646041
dd_Smed_v6_3629_0_3	acss3			1.29474	-0.372663	0.00210655	0.0413709
dd_Smed_v6_14748_0_1				1.2947	-0.372623	0.00245858	0.0455633
dd_Smed_v6_8905_0_1				1.29446	-0.372353	0.00541511	0.0796107
dd_Smed_v6_12637_0_1	iscw_iscw3645	polo-like kinase 4	PLK4	1.29414	-0.371992	0.000732846	0.0188739
dd_Smed_v6_13823_0_1	c17orf98	delta like canonical Notch ligand 1	DLL1	1.29389	-0.371711	0.00590581	0.0847397
dd_Smed_v6_10215_0_1				1.29321	-0.370954	0.00617379	0.0874138
dd_Smed_v6_10280_0_1	tvag_3617			1.29307	-0.370799	0.00423827	0.0671341
dd_Smed_v6_2855_0_1		phosphatidylserine synthase 1	PTDSS1	1.29262	-0.3703	0.000637232	0.0168768
dd_Smed_v6_11838_0_1				1.29091	-0.368391	0.00116835	0.0268972
dd_Smed_v6_13749_0_1	ptpdc1	protein tyrosine phosphatase domain containing 1	PTPDC1	1.29063	-0.368076	0.0062048	0.0876796
dd_Smed_v6_4823_0_1	gga1	golgi-associated, gamma adaptin ear containing, ARF binding protein 1	GGA1	1.29061	-0.368057	0.000502463	0.0141633
dd_Smed_v6_10635_0_1				1.28944	-0.366743	0.00453725	0.0702265
dd_Smed_v6_2156_0_1	iars	isoleucyl-tRNA synthetase	IARS	1.28937	-0.366663	1.82913e-08	2.03564e-06
dd_Smed_v6_10638_0_1	IFT172-like	intraflagellar transport 172	IFT172	1.28815	-0.365305	0.00043372	0.0125382
dd_Smed_v6_9531_0_1	nompc			1.28785	-0.364965	5.40447e-05	0.00233098
dd_Smed_v6_6457_0_1				1.28713	-0.364158	0.0060868	0.0864672
dd_Smed_v6_6778_0_1	castor	castor zinc finger 1	CASZ1	1.28669	-0.363665	2.33378e-05	0.00116035
dd_Smed_v6_7348_0_1	hmt-1			1.28634	-0.363269	0.000200653	0.00685187
dd_Smed_v6_6427_0_3	exoc1	exocyst complex component 1	EXOC1	1.28604	-0.36293	0.00144594	0.0317234
dd_Smed_v6_7066_0_1	ccdc17	coiled-coil domain containing 170	CCDC170	1.2858	-0.362671	9.08246e-05	0.00357293
dd_Smed_v6_12520_0_1	NPHP4	nephronophthisis 4	NPHP4	1.2852	-0.361997	0.00496033	0.0753486
dd_Smed_v6_5484_0_1	IFT88-like			1.28463	-0.361355	0.0042047	0.0667499
dd_Smed_v6_11127_0_2	wdr66	WD repeat domain 66	WDR66	1.28429	-0.360973	0.00258864	0.04724
dd_Smed_v6_9495_0_1	lrrc45	leucine rich repeat containing 45	LRRC45	1.284	-0.360647	0.00055304	0.0151708
dd_Smed_v6_7905_0_1	slc4a-2			1.28365	-0.360255	9.25353e-05	0.00362672
dd_Smed_v6_9460_0_1	kif19a	kinesin family member 19	KIF19	1.28361	-0.360202	0.00104758	0.0246182
dd_Smed_v6_8200_0_1	slc35b-2	solute carrier family 35 (adenosine 3'-phospho 5'-phosphosulfate transporter), member B3	SLC35B3	1.28354	-0.360133	0.00713921	0.0964581
dd_Smed_v6_14654_0_1				1.2809	-0.357153	0.00326735	0.0564143
dd_Smed_v6_1027_0_1		von Willebrand factor A domain containing 5A	VWA5A	1.28044	-0.356634	0.000948613	0.0229451
dd_Smed_v6_12002_0_1	ccdc162			1.28038	-0.356568	0.00538318	0.0793585
dd_Smed_v6_8977_0_1	spata7			1.28033	-0.356518	0.00299881	0.0528397
dd_Smed_v6_1921_0_1	fkbp4	FK506 binding protein 4	FKBP4	1.27952	-0.355606	0.00111738	0.0258845
dd_Smed_v6_16018_0_2	spr			1.27941	-0.355483	0.00107717	0.0252306
dd_Smed_v6_5405_0_1	ms3_1597	protein phosphatase 1 regulatory subunit 7	PPP1R7	1.27933	-0.355393	0.0056415	0.0818742
dd_Smed_v6_7952_0_1		ankyrin repeat domain 28	ANKRD28	1.27913	-0.35516	0.00702316	0.095475
dd_Smed_v6_3919_0_1	cyp2j6			1.27872	-0.354697	0.00316904	0.0551156
dd_Smed_v6_18793_0_1	eag	potassium voltage-gated channel subfamily H member 5	KCNH5	1.27866	-0.354635	0.00181554	0.0374962
dd_Smed_v6_6841_0_2	usp32	ubiquitin specific peptidase 32	USP32	1.27865	-0.354623	0.00589477	0.0847397
dd_Smed_v6_12056_0_1	ttc21b	tetratricopeptide repeat domain 21B	TTC21B	1.27859	-0.354549	0.000141826	0.00513706
dd_Smed_v6_3319_0_1	ms3_6765	von Hippel-Lindau binding protein 1	VBP1	1.27785	-0.353718	0.00480312	0.0732194
dd_Smed_v6_181_0_1	ms3_845			1.2776	-0.353434	9.75956e-05	0.0037907
dd_Smed_v6_9544_0_1	ms3_389			1.27725	-0.353042	0.00591893	0.0847397
dd_Smed_v6_1986_0_1	stip1	stress induced phosphoprotein 1	STIP1	1.277	-0.352763	0.00464981	0.0714913
dd_Smed_v6_1634_0_2	tvag_473			1.27595	-0.351568	1.19942e-06	8.82271e-05
dd_Smed_v6_5350_0_1	nsun7	dynein axonemal heavy chain 7	DNAH7	1.27575	-0.351343	0.0044263	0.0691436
dd_Smed_v6_11072_0_1				1.27553	-0.351101	0.0031848	0.0553002
dd_Smed_v6_678_0_1	hsp9aa1.1	heat shock protein 90kDa alpha (cytosolic), class A member 1	HSP90AA1	1.27448	-0.349914	0.00137874	0.0305299
dd_Smed_v6_11608_0_1	egfr-6			1.27404	-0.349405	0.00103545	0.0244572
dd_Smed_v6_3277_0_1	aael_aael14741			1.2737	-0.349029	0.00379168	0.0624551
dd_Smed_v6_6618_0_2	ms3_1346	FYVE, RhoGEF and PH domain containing 4	FGD4	1.27359	-0.348899	0.00653868	0.0908437
dd_Smed_v6_9417_0_1				1.27338	-0.348666	0.00593314	0.0847397
dd_Smed_v6_13819_0_1				1.27306	-0.3483	0.00255574	0.0468384
dd_Smed_v6_10304_0_1	abca1	ATP binding cassette subfamily A member 1	ABCA1	1.2729	-0.348117	0.000239884	0.00785432
dd_Smed_v6_10393_0_1	lrfn5			1.27279	-0.347993	0.00653725	0.0908437
dd_Smed_v6_1584_0_1	acss3	beta-ureidopropionase 1	UPB1	1.27254	-0.34771	0.000958425	0.0230864
dd_Smed_v6_3005_0_1				1.27233	-0.347473	0.000541674	0.0149714
dd_Smed_v6_9724_0_1	maats1	MYCBP-associated, testis expressed 1	MAATS1	1.27196	-0.347052	0.00500247	0.0758279
dd_Smed_v6_14053_0_1	mks1	Meckel syndrome, type 1	MKS1	1.26853	-0.34316	0.00201268	0.0403645
dd_Smed_v6_7203_0_1	ppip5k2			1.26773	-0.342245	0.00435571	0.0683776
dd_Smed_v6_12759_0_1	osbpl2	oxysterol binding protein-like 2	OSBPL2	1.26723	-0.341677	0.000331256	0.0101116
dd_Smed_v6_5169_0_1	dnah1	dynein axonemal heavy chain 10	DNAH10	1.26687	-0.341269	0.00529536	0.0785143
dd_Smed_v6_511_0_1	hspa5	heat shock protein family A (Hsp70) member 5	HSPA5	1.2664	-0.340735	0.00208259	0.041057
dd_Smed_v6_16397_0_1	pcdh9	protocadherin 9	PCDH9	1.26557	-0.339791	1.06278e-07	9.47198e-06
dd_Smed_v6_3740_0_1				1.26488	-0.339003	0.000966873	0.0232039
dd_Smed_v6_9935_0_1		serine/threonine kinase 24	STK24	1.26484	-0.338957	0.0035642	0.0601056
dd_Smed_v6_6933_0_1	cep135			1.26482	-0.338936	0.000624556	0.0166644
dd_Smed_v6_6760_0_1	loag_585	protein kinase C, theta	PRKCQ	1.26452	-0.338591	0.000491764	0.0139165
dd_Smed_v6_6412_0_1	ermp1	endoplasmic reticulum metallopeptidase 1	ERMP1	1.26413	-0.338141	0.000382219	0.0113707
dd_Smed_v6_2696_0_1	adipor	adiponectin receptor 2	ADIPOR2	1.26367	-0.337617	0.000634131	0.0168287
dd_Smed_v6_1098_0_1	mvp	major vault protein	MVP	1.26356	-0.33749	1.32744e-08	1.51661e-06
dd_Smed_v6_13043_0_1				1.26354	-0.337467	0.000131048	0.00480624
dd_Smed_v6_4914_0_1				1.26153	-0.335169	0.000144175	0.00521011
dd_Smed_v6_10228_0_1	cep14	centrosomal protein 104kDa	CEP104	1.26076	-0.334293	0.000224429	0.00750035
dd_Smed_v6_8803_0_1	ift81	intraflagellar transport 81	IFT81	1.26063	-0.33414	5.29612e-05	0.00228884
dd_Smed_v6_16643_0_1				1.2605	-0.333997	0.00573281	0.0828077
dd_Smed_v6_7218_0_1	ms3_358			1.25993	-0.333345	0.00184361	0.0378575
dd_Smed_v6_9198_0_1	abhd3	abhydrolase domain containing 3	ABHD3	1.25992	-0.333333	0.000405171	0.0118889
dd_Smed_v6_10388_0_1	cg1671	fat storage inducing transmembrane protein 2	FITM2	1.25968	-0.33306	0.00437607	0.0685584
dd_Smed_v6_5177_0_1	ms3_6484			1.2594	-0.332736	0.00145986	0.0319563
dd_Smed_v6_6931_0_1	acp2			1.25852	-0.331731	0.00426162	0.0674045
dd_Smed_v6_11199_0_1	c12h6orf165	chromosome 6 open reading frame 165	C6orf165	1.25852	-0.331731	0.007459	0.0992024
dd_Smed_v6_1230_0_1	ms3_593	secretagogin, EF-hand calcium binding protein	SCGN	1.2579	-0.331012	0.000298724	0.00939428
dd_Smed_v6_5298_0_1				1.25685	-0.329818	0.00206906	0.0409975
dd_Smed_v6_11894_0_1	ttc16	tetratricopeptide repeat domain 16	TTC16	1.2562	-0.329066	0.0066689	0.0920661
dd_Smed_v6_9251_0_1	iscw_iscw3645	RAB, member of RAS oncogene family-like 2A	RABL2A	1.25536	-0.328104	0.00136499	0.0303192
dd_Smed_v6_733_0_2	lta4h	leukotriene A4 hydrolase	LTA4H	1.25462	-0.327249	5.15867e-06	0.000305243
dd_Smed_v6_14726_0_1				1.25441	-0.327012	0.00235746	0.0443396
dd_Smed_v6_11300_0_1	ift14	intraflagellar transport 140	IFT140	1.25352	-0.325983	0.000385952	0.0114501
dd_Smed_v6_12894_0_1				1.25239	-0.324687	0.00580885	0.0836249
dd_Smed_v6_3817_0_1	ddx3a	DEAD (Asp-Glu-Ala-Asp) box helicase 3, X-linked	DDX3X	1.25082	-0.322875	2.55098e-05	0.0012596
dd_Smed_v6_4625_0_1				1.25071	-0.322743	0.00463298	0.0713858
dd_Smed_v6_6911_0_2	usp46	ubiquitin specific peptidase 46	USP46	1.24965	-0.321527	0.00634116	0.0891373
dd_Smed_v6_5082_0_2	gnai3	G protein subunit alpha i3	GNAI3	1.2481	-0.319729	0.000505762	0.0142175
dd_Smed_v6_14090_0_1	rgmb	repulsive guidance molecule family member b	RGMB	1.24675	-0.318174	0.000539988	0.0149464
dd_Smed_v6_8627_0_1	ucrpa7_381			1.2465	-0.31788	0.00227047	0.0433873
dd_Smed_v6_8671_0_1	nompc			1.24485	-0.315968	0.00203609	0.0406821
dd_Smed_v6_4995_0_1	iscw_iscw4388			1.24391	-0.31488	0.000196763	0.00675123
dd_Smed_v6_2535_0_1				1.2432	-0.314061	0.00276099	0.0495019
dd_Smed_v6_1664_0_1				1.24206	-0.312739	0.00384479	0.0629402
dd_Smed_v6_1988_0_1		GLI pathogenesis related 2	GLIPR2	1.24175	-0.312379	3.67571e-05	0.00169516
dd_Smed_v6_4954_0_1	ms3_79			1.24096	-0.311453	0.00441195	0.0690552
dd_Smed_v6_6903_0_1		cyclin M2	CNNM2	1.24064	-0.311085	0.000215202	0.00724503
dd_Smed_v6_14286_0_1		coiled-coil domain containing 60	CCDC60	1.24055	-0.310979	0.00126319	0.0285781
dd_Smed_v6_3821_0_1	ctsl			1.23936	-0.309596	0.00468952	0.0718378
dd_Smed_v6_12514_0_1	nompc	TBCC domain containing 1	TBCCD1	1.23769	-0.307651	0.00159802	0.0339504
dd_Smed_v6_8251_0_1	ms3_334	TOR signaling pathway regulator	TIPRL	1.23698	-0.306822	0.000202328	0.00688718
dd_Smed_v6_9671_0_1	cep78	centrosomal protein 78kDa	CEP78	1.23566	-0.30528	0.0020822	0.041057
dd_Smed_v6_2003_0_1				1.23548	-0.305077	0.00606893	0.0862704
dd_Smed_v6_8135_1_1	stra6l			1.23548	-0.305068	0.000701848	0.0182506
dd_Smed_v6_5017_0_1	erf1	eukaryotic translation termination factor 1	ETF1	1.23539	-0.304964	0.000399632	0.0117908
dd_Smed_v6_10834_0_1	lrrc56	leucine rich repeat containing 56	LRRC56	1.23528	-0.304839	0.000895496	0.0221339
dd_Smed_v6_10086_0_1	LRRCC1	leucine rich repeat and coiled-coil centrosomal protein 1	LRRCC1	1.23505	-0.30457	0.00589858	0.0847397
dd_Smed_v6_11317_0_1	phum_phum23773			1.23501	-0.304523	0.00456141	0.0704346
dd_Smed_v6_1914_0_1	ms3_2878			1.23362	-0.302904	6.08804e-06	0.000353419
dd_Smed_v6_11728_0_1	iscw_iscw4388	ATP/GTP binding protein 1	AGTPBP1	1.23343	-0.302677	0.000455306	0.0130742
dd_Smed_v6_9357_0_1	abcc1	ATP binding cassette subfamily C member 1	ABCC1	1.23333	-0.302558	0.00565404	0.0819584
dd_Smed_v6_11189_0_1	cc2d2a	coiled-coil and C2 domain containing 2A	CC2D2A	1.23325	-0.302465	0.00181191	0.0374571
dd_Smed_v6_2483_0_5				1.23098	-0.299811	0.0074707	0.0992966
dd_Smed_v6_13453_0_1	cspp1			1.23011	-0.298782	0.00407402	0.0653516
dd_Smed_v6_6168_0_1	fnta	farnesyltransferase, CAAX box, alpha	FNTA	1.23007	-0.298744	0.000424159	0.0123449
dd_Smed_v6_6724_0_1	crat	carnitine O-acetyltransferase	CRAT	1.22931	-0.297844	0.0014521	0.0318262
dd_Smed_v6_4596_0_1				1.22881	-0.297267	0.00502149	0.0758584
dd_Smed_v6_6741_0_1	phum_phum5872			1.22851	-0.296912	0.000744898	0.0191384
dd_Smed_v6_4074_0_4				1.22757	-0.2958	0.00683733	0.0937198
dd_Smed_v6_9739_0_1				1.22676	-0.294848	0.000534585	0.0148543
dd_Smed_v6_4448_0_1	lmln			1.22628	-0.294293	0.0037561	0.06225
dd_Smed_v6_18269_0_1	ms3_481			1.22462	-0.292331	0.00643304	0.0898993
dd_Smed_v6_3219_0_1	cfap53	coiled-coil domain containing 11	CCDC11	1.22446	-0.292142	0.00486531	0.0740623
dd_Smed_v6_11366_0_1	nek1	NIMA-related kinase 1	NEK1	1.22131	-0.288434	3.49172e-05	0.00163752
dd_Smed_v6_13767_0_1	ick			1.22122	-0.288322	0.00156456	0.0334381
dd_Smed_v6_3630_0_2	apmap	adipocyte plasma membrane associated protein	APMAP	1.21903	-0.285732	0.00561434	0.0816456
dd_Smed_v6_6573_0_1	crocc	ciliary rootlet coiled-coil, rootletin	CROCC	1.21895	-0.285636	0.00110462	0.0257055
dd_Smed_v6_8497_0_1	ms3_2889	ferric chelate reductase 1	FRRS1	1.21802	-0.284541	2.37567e-05	0.00117845
dd_Smed_v6_2935_0_1	rib74	EF-hand domain containing 1	EFHC1	1.21688	-0.283192	0.00660568	0.0915968
dd_Smed_v6_20242_0_1		glutamate ionotropic receptor AMPA type subunit 1	GRIA1	1.21656	-0.282812	0.00143488	0.0315131
dd_Smed_v6_10987_0_1	wdr19	WD repeat domain 19	WDR19	1.21238	-0.277843	0.000301599	0.00941053
dd_Smed_v6_1292_0_1				1.20683	-0.271226	0.000169896	0.00595303
dd_Smed_v6_5564_0_1				1.20647	-0.270786	0.000542285	0.0149714
dd_Smed_v6_1510_0_1	vldlr	low density lipoprotein receptor-related protein 4	LRP4	1.20626	-0.270546	0.006833	0.0937198
dd_Smed_v6_12622_0_1	mgat1	mannosyl (alpha-1,3-)-glycoprotein beta-1,2-N-acetylglucosaminyltransferase	MGAT1	1.20592	-0.27014	0.00556129	0.0812039
dd_Smed_v6_10444_0_1	cep12	centrosomal protein 120kDa	CEP120	1.20473	-0.268715	0.00723613	0.0972622
dd_Smed_v6_3495_0_1				1.20372	-0.267499	0.00593648	0.0847397
dd_Smed_v6_7592_0_1	arl1	ADP ribosylation factor like GTPase 1	ARL1	1.19973	-0.262712	0.00591778	0.0847397
dd_Smed_v6_13903_0_1	ed			1.19969	-0.262656	0.00560324	0.0815393
dd_Smed_v6_5646_0_1				1.19964	-0.262602	0.00751083	0.0996959
dd_Smed_v6_13962_0_1	gcr1			1.19932	-0.262215	0.00108051	0.0252814
dd_Smed_v6_7765_0_1	tmem67	transmembrane protein 67	TMEM67	1.19913	-0.261984	0.003856	0.0629834
dd_Smed_v6_1599_0_1	coro	coronin 1B	CORO1B	1.19799	-0.260618	0.00376184	0.06225
dd_Smed_v6_2806_0_1	tm9sf4	transmembrane 9 superfamily member 4	TM9SF4	1.19788	-0.260489	0.00624454	0.0880095
dd_Smed_v6_6142_0_1	samhd1	SAM and HD domain containing deoxynucleoside triphosphate triphosphohydrolase 1	SAMHD1	1.19708	-0.259524	0.00530862	0.0785829
dd_Smed_v6_14065_0_1	ccdc61	coiled-coil domain containing 61	CCDC61	1.19667	-0.259021	0.00626076	0.0881803
dd_Smed_v6_4050_0_1		sphingosine-1-phosphate phosphatase 1	SGPP1	1.19436	-0.256241	0.00551449	0.0806302
dd_Smed_v6_10972_0_2		von Willebrand factor A domain containing 3A	VWA3A	1.19415	-0.25598	0.0041231	0.065942
dd_Smed_v6_5613_0_1				1.1915	-0.252781	0.00290375	0.0514176
dd_Smed_v6_4206_0_1	ms3_79	prolyl endopeptidase	PREP	1.18972	-0.250617	0.00757014	0.0999383
dd_Smed_v6_3743_0_2	ddx5			1.18909	-0.249854	0.00727235	0.0976451
dd_Smed_v6_9128_0_1		leucine rich repeat containing 4B	LRRC4B	1.18683	-0.24711	0.00307976	0.0539988
dd_Smed_v6_3715_0_1	ms3_691			1.18656	-0.246784	0.00225644	0.0432733
dd_Smed_v6_10998_0_1				1.18496	-0.244843	0.00411053	0.06579
dd_Smed_v6_6255_0_1				1.18457	-0.244357	0.00600583	0.0855432
dd_Smed_v6_1582_0_1	tud-1			1.18314	-0.24262	0.00532822	0.0787551
dd_Smed_v6_1243_0_1	traf6			1.17915	-0.237748	0.0056232	0.0816638
dd_Smed_v6_6418_0_1	ubc	ubiquitin C	UBC	1.17806	-0.236415	0.00541436	0.0796107
dd_Smed_v6_1137_0_3		cylindromatosis (turban tumor syndrome)	CYLD	1.17352	-0.23084	0.00634598	0.0891467
dd_Smed_v6_2488_0_1		glutamyl-prolyl-tRNA synthetase	EPRS	1.17197	-0.228939	0.00402029	0.06478
dd_Smed_v6_13361_0_1	ms3_159			1.16965	-0.226071	0.00267467	0.0483579
dd_Smed_v6_4586_0_1	notch-1			1.16755	-0.22349	0.00225082	0.0432679
dd_Smed_v6_773_0_1	cct4	chaperonin containing TCP1 subunit 4	CCT4	1.16287	-0.217685	3.20243e-05	0.00151702
dd_Smed_v6_1139_0_4				1.16189	-0.216468	0.00014911	0.00535576
dd_Smed_v6_2320_0_1	lmln	leishmanolysin like peptidase	LMLN	1.1617	-0.216232	0.000874346	0.0217363
dd_Smed_v6_6801_0_1	man1a2	mannosidase alpha class 1A member 2	MAN1A2	1.16023	-0.21441	0.00099181	0.0236701
dd_Smed_v6_2161_0_1	gbe1	glucan (1,4-alpha-), branching enzyme 1	GBE1	1.15769	-0.211248	0.00449637	0.0697885
dd_Smed_v6_1212_0_1	map3k3	mitogen-activated protein kinase kinase kinase 3	MAP3K3	1.15656	-0.20984	5.45943e-06	0.000319518
dd_Smed_v6_2833_0_1	tmed2	transmembrane emp24 domain trafficking protein 2	TMED2	1.15653	-0.209798	0.00329957	0.0567881
dd_Smed_v6_5847_0_2		GIPC PDZ domain containing family member 1	GIPC1	1.1542	-0.206887	0.00126945	0.0286412
dd_Smed_v6_6180_0_1	ms3_4125			1.15311	-0.205536	0.000544819	0.015022
dd_Smed_v6_9952_0_1	KIF27-like	kinesin family member 27	KIF27	1.15119	-0.203126	0.000700077	0.0182266
dd_Smed_v6_9955_0_1	npr2	natriuretic peptide receptor 2	NPR2	1.14988	-0.201488	0.00203418	0.0406817
dd_Smed_v6_320_0_4	hspa5	heat shock protein family A (Hsp70) member 5	HSPA5	1.14717	-0.19808	0.00081362	0.0206082
dd_Smed_v6_6476_0_1	nedd9			1.1468	-0.197619	0.000813268	0.0206082
dd_Smed_v6_4464_0_1	prkca	protein kinase C alpha	PRKCA	1.14275	-0.192513	0.00278725	0.0498065
dd_Smed_v6_2773_0_2	tmcc1			1.13391	-0.181305	0.00689328	0.0943062
dd_Smed_v6_4000_0_1	faah			1.13301	-0.180159	0.00567964	0.0821502
dd_Smed_v6_4374_0_1	wwp-1			1.12683	-0.172264	0.000767309	0.0196203
dd_Smed_v6_12866_0_1	ctsl	ATPase plasma membrane Ca2 transporting 3	ATP2B3	1.12319	-0.167598	0.004251	0.0672861
dd_Smed_v6_4058_0_1	pgm2	phosphoglucomutase 2	PGM2	1.12069	-0.164391	0.00146276	0.031962
dd_Smed_v6_1148_0_1		chromosome 12 open reading frame 10	C12orf10	1.1082	-0.148219	0.00329201	0.0567033
dd_Smed_v6_2946_0_1	t265_13685			1.1007	0.138417	0.00386479	0.0630309
dd_Smed_v6_4907_0_1	nae1	NEDD8 activating enzyme E1 subunit 1	NAE1	1.12396	0.168592	0.00605954	0.086194
dd_Smed_v6_130_0_1	gm5621			1.12595	0.171137	0.0072276	0.0972622
dd_Smed_v6_10201_0_1	sox12f	SRY (sex determining region Y)-box 5	SOX5	1.127	0.172482	0.00753404	0.0998295
dd_Smed_v6_6218_0_1	hdc			1.12721	0.172761	0.00637901	0.0894387
dd_Smed_v6_6196_0_1	hcf1			1.13675	0.184914	0.00516981	0.0774354
dd_Smed_v6_6809_0_1	ms3_7463	anoctamin 8	ANO8	1.13826	0.186825	0.00513599	0.0770363
dd_Smed_v6_9602_0_1				1.1384	0.187011	0.00466922	0.071687
dd_Smed_v6_8587_0_1				1.1391	0.18789	0.00675402	0.0929337
dd_Smed_v6_962_0_1		YME1 like 1 ATPase	YME1L1	1.14028	0.189385	0.00460876	0.0711146
dd_Smed_v6_329_0_1		cathepsin D	CTSD	1.14373	0.193747	0.00276657	0.0495607
dd_Smed_v6_5014_0_1		four and a half LIM domains 2	FHL2	1.1447	0.194973	0.00644835	0.0900548
dd_Smed_v6_3762_0_1	colec11	zinc finger RNA binding protein	ZFR	1.14776	0.198826	0.00126532	0.0285781
dd_Smed_v6_7219_0_1				1.14803	0.199155	0.00557182	0.0813024
dd_Smed_v6_2756_0_1	dcdc2			1.14891	0.20026	0.00215538	0.0420867
dd_Smed_v6_9226_0_1	mlxipl			1.1503	0.202012	0.00387349	0.0630771
dd_Smed_v6_6868_0_1	ctsl	lipase, hormone-sensitive	LIPE	1.15287	0.205225	0.00469242	0.0718378
dd_Smed_v6_6594_0_1				1.1535	0.206014	0.00665015	0.0920256
dd_Smed_v6_3201_0_1	traf3	TNF receptor associated factor 3	TRAF3	1.15383	0.206427	0.00202861	0.0406082
dd_Smed_v6_4520_0_1	mpdz			1.15504	0.207948	0.00162015	0.0343527
dd_Smed_v6_5109_0_1	ivns1abp	influenza virus NS1A binding protein	IVNS1ABP	1.15646	0.209713	0.00279702	0.0498981
dd_Smed_v6_1302_0_1	prmt1	protein arginine methyltransferase 1	PRMT1	1.15659	0.209883	0.00503865	0.0760008
dd_Smed_v6_3863_0_1	sdr39u1	short chain dehydrogenase/reductase family 39U member 1	SDR39U1	1.15763	0.211178	0.00730658	0.0979027
dd_Smed_v6_8548_0_1	ms3_733			1.1588	0.212637	0.000150443	0.00538446
dd_Smed_v6_581_0_1	ppp6c	protein phosphatase 6 catalytic subunit	PPP6C	1.16	0.21412	0.000439765	0.0126788
dd_Smed_v6_611_0_1	moe	moesin	MSN	1.16215	0.216797	0.00401932	0.06478
dd_Smed_v6_13412_0_1	pcdh1	protocadherin 1	PCDH1	1.16293	0.21777	0.00267167	0.0483444
dd_Smed_v6_8545_1_1		cap methyltransferase 1	CMTR1	1.16565	0.221129	0.00545013	0.0797978
dd_Smed_v6_4591_0_2		gamma-glutamyltransferase 1	GGT1	1.1667	0.222434	0.00184749	0.0379009
dd_Smed_v6_2797_0_1	sf3b1	splicing factor 3b subunit 1	SF3B1	1.16846	0.224603	0.00399073	0.0645459
dd_Smed_v6_548_0_1	erd2	KDEL endoplasmic reticulum protein retention receptor 2	KDELR2	1.17052	0.227149	0.00171326	0.0359016
dd_Smed_v6_4044_0_1	dusp15	dual specificity phosphatase 15	DUSP15	1.1706	0.227248	0.00184966	0.0379093
dd_Smed_v6_9802_0_1	nt5dc3	5'-nucleotidase domain containing 3	NT5DC3	1.17154	0.228401	0.00243416	0.0452277
dd_Smed_v6_3851_0_3	cg39			1.17322	0.230478	0.00631021	0.0888185
dd_Smed_v6_6430_0_2	cg9947			1.17371	0.231078	0.00661021	0.0916005
dd_Smed_v6_4760_0_1				1.17532	0.233058	0.00399507	0.0645674
dd_Smed_v6_2337_0_1	ms3_162	collagen, type V, alpha 2	COL5A2	1.17576	0.233594	0.00580099	0.0835677
dd_Smed_v6_1345_0_1				1.17614	0.234065	0.00405656	0.0651603
dd_Smed_v6_2413_0_1		protein kinase, cAMP-dependent, catalytic, alpha	PRKACA	1.1779	0.236213	0.00442546	0.0691436
dd_Smed_v6_8376_0_1	elavl4	ELAV like neuron-specific RNA binding protein 4	ELAVL4	1.17822	0.236611	0.00122101	0.0278703
dd_Smed_v6_4196_0_4	mphosph9			1.17839	0.23682	0.003463	0.058893
dd_Smed_v6_6575_0_1	klc4			1.17932	0.23795	0.00112162	0.0259045
dd_Smed_v6_12364_0_1				1.17998	0.23876	0.000886825	0.0219448
dd_Smed_v6_2219_0_1	mgc81887	histidine ammonia-lyase	HAL	1.18007	0.238868	0.00609981	0.0865375
dd_Smed_v6_10143_0_1				1.18205	0.241287	0.0047295	0.0723025
dd_Smed_v6_1294_0_1	ms3_745			1.18239	0.241711	0.000955294	0.0230548
dd_Smed_v6_6415_0_1	slc5a3	solute carrier family 5 member 3	SLC5A3	1.18282	0.242236	0.00433575	0.0682253
dd_Smed_v6_2293_0_1				1.18454	0.244326	0.000368064	0.0110245
dd_Smed_v6_5683_0_1	ms3_8868			1.18475	0.24458	0.00732946	0.0980259
dd_Smed_v6_8089_0_1	dpse\ga2732			1.18526	0.245202	0.00360372	0.0606142
dd_Smed_v6_4969_0_2	txnrd2	thioredoxin reductase 2	TXNRD2	1.18604	0.246154	0.00375877	0.06225
dd_Smed_v6_3093_0_1	pal2			1.18862	0.249283	0.000270208	0.00867533
dd_Smed_v6_15256_0_1	t265_1554			1.18895	0.249682	0.00205919	0.0408773
dd_Smed_v6_8805_0_1	kiaa1147	KIAA1147	KIAA1147	1.18898	0.249729	0.00544991	0.0797978
dd_Smed_v6_933_0_1	plin2			1.18965	0.250542	0.00743638	0.0989628
dd_Smed_v6_1104_0_1	ptsg_181			1.19019	0.251194	0.0039756	0.0645259
dd_Smed_v6_449_0_1	idh2	isocitrate dehydrogenase (NADP( )) 2, mitochondrial	IDH2	1.19135	0.252599	0.00134929	0.0301262
dd_Smed_v6_899_0_1	colec11	glycine amidinotransferase	GATM	1.19203	0.253416	0.00168904	0.0355326
dd_Smed_v6_12697_0_1	pcdh9	protocadherin 9	PCDH9	1.19269	0.254215	0.0075274	0.0998031
dd_Smed_v6_868_0_1				1.19381	0.255575	0.00285318	0.0507314
dd_Smed_v6_10785_0_1	aca1_37948			1.19399	0.255787	0.00142483	0.0313642
dd_Smed_v6_3408_0_1	ms3_2951	adenosylhomocysteinase-like 2	AHCYL2	1.19425	0.256103	0.000387694	0.0114859
dd_Smed_v6_1906_0_1	ms3_142			1.19549	0.257598	0.00521146	0.0778421
dd_Smed_v6_4393_0_1	akt3	v-akt murine thymoma viral oncogene homolog 3	AKT3	1.19667	0.259021	0.00104588	0.0246051
dd_Smed_v6_7458_0_1	tead3			1.19804	0.260674	0.00268763	0.0485106
dd_Smed_v6_1251_0_1	fhl3	four and a half LIM domains 3	FHL3	1.19827	0.260948	0.00398398	0.0645259
dd_Smed_v6_3274_0_1	ms3_1537	debranching RNA lariats 1	DBR1	1.19849	0.26122	0.00337339	0.0576119
dd_Smed_v6_1153_0_1		pre-mRNA processing factor 6	PRPF6	1.19875	0.261535	0.00511277	0.0767495
dd_Smed_v6_2739_0_1	ms3_3646			1.20097	0.264206	0.000263653	0.0085286
dd_Smed_v6_2466_0_1	rab3	RAB3A, member RAS oncogene family	RAB3A	1.20098	0.264213	0.00103732	0.0244572
dd_Smed_v6_14852_0_1	netrin 2	netrin 1	NTN1	1.2011	0.264359	0.00448867	0.0697885
dd_Smed_v6_4959_0_2	ms3_4845			1.20117	0.264442	0.00071122	0.0184719
dd_Smed_v6_3190_0_2	ms3_2545	solute carrier family 2 member 4	SLC2A4	1.2017	0.265078	0.000793762	0.0201954
dd_Smed_v6_9298_0_1	tgfb1i1	transforming growth factor beta 1 induced transcript 1	TGFB1I1	1.20245	0.265975	0.00183357	0.0376967
dd_Smed_v6_3486_0_1	sharpin			1.2033	0.266994	0.00525083	0.0780938
dd_Smed_v6_1650_0_1	tsp96f			1.20343	0.26715	0.00136692	0.0303307
dd_Smed_v6_4399_0_1	iscw_iscw115	mitogen-activated protein kinase-activated protein kinase 3	MAPKAPK3	1.20383	0.267629	0.00334361	0.0573178
dd_Smed_v6_7097_0_2	dcdc2			1.20386	0.267671	0.00427686	0.0674826
dd_Smed_v6_1966_0_1	ms3_2234	arginine/serine-rich coiled-coil 2	RSRC2	1.20694	0.271349	0.00173092	0.0361351
dd_Smed_v6_6564_0_8	mtmr14	myotubularin related protein 14	MTMR14	1.20929	0.274165	0.00377556	0.0623664
dd_Smed_v6_3280_0_1	t265_6732			1.21141	0.276689	6.71844e-05	0.00281846
dd_Smed_v6_7911_0_1	ror1	receptor tyrosine kinase-like orphan receptor 1	ROR1	1.21164	0.276958	0.00398649	0.0645259
dd_Smed_v6_643_0_1	cg6218			1.21199	0.277373	0.00504691	0.0760047
dd_Smed_v6_2091_0_1				1.21223	0.277661	0.00447134	0.069611
dd_Smed_v6_8787_0_1	rgs3	regulator of G-protein signaling 3	RGS3	1.21637	0.282584	0.000302823	0.00942657
dd_Smed_v6_3040_0_1	foxo4	forkhead box O4	FOXO4	1.21645	0.282682	0.00250437	0.0460569
dd_Smed_v6_13710_0_1				1.2168	0.283097	0.00265968	0.048168
dd_Smed_v6_2565_0_1	1729j7rik	glycerol-3-phosphate dehydrogenase 1	GPD1	1.21715	0.283501	0.00517972	0.0774757
dd_Smed_v6_5802_0_1		branched chain keto acid dehydrogenase E1, alpha polypeptide	BCKDHA	1.21732	0.283703	9.93122e-05	0.00382652
dd_Smed_v6_1269_0_1	enpp6	ectonucleotide pyrophosphatase/phosphodiesterase 6	ENPP6	1.2174	0.283804	0.00260951	0.0474997
dd_Smed_v6_366_0_1	pgd	phosphogluconate dehydrogenase	PGD	1.21758	0.284014	0.00147139	0.0320996
dd_Smed_v6_1944_0_1	ms3_158	methyltransferase like 6	METTL6	1.21791	0.284408	0.0032889	0.0566953
dd_Smed_v6_3698_0_1		RAB5A, member RAS oncogene family	RAB5A	1.21796	0.284465	0.00277427	0.0496572
dd_Smed_v6_8925_0_1	timp1			1.21847	0.285067	0.0070139	0.0954094
dd_Smed_v6_12027_0_1	slc7a-8	solute carrier family 7 member 11	SLC7A11	1.21847	0.285074	0.00754458	0.099846
dd_Smed_v6_14203_0_1	t265_1554			1.21856	0.285183	0.000852273	0.0213605
dd_Smed_v6_5057_0_1	ms3_2173			1.21902	0.285726	3.78887e-05	0.00173521
dd_Smed_v6_1911_0_1	ctsl			1.21926	0.286002	0.00398456	0.0645259
dd_Smed_v6_8108_0_1	slc12a-5	solute carrier family 12 member 8	SLC12A8	1.21997	0.286851	0.000560252	0.0153361
dd_Smed_v6_3149_0_1				1.22036	0.287308	0.00737274	0.0984369
dd_Smed_v6_75_0_1				1.22055	0.28753	0.0055997	0.0815393
dd_Smed_v6_4018_0_1				1.22091	0.28796	0.00731586	0.0979049
dd_Smed_v6_1817_0_1	accoas	acyl-CoA synthetase short-chain family member 2	ACSS2	1.22092	0.287974	0.000199862	0.00683725
dd_Smed_v6_5288_0_1	slc22a-2	solute carrier family 22 (organic cation/carnitine transporter), member 5	SLC22A5	1.22117	0.288261	0.00194543	0.0394502
dd_Smed_v6_1207_0_1				1.22218	0.289457	0.000468343	0.013377
dd_Smed_v6_3744_0_1				1.2234	0.290891	0.00117458	0.0270116
dd_Smed_v6_1925_0_1				1.22356	0.291085	0.00129885	0.0291514
dd_Smed_v6_2438_0_3				1.22514	0.292949	0.00181986	0.0375492
dd_Smed_v6_1102_0_1				1.22525	0.293079	0.000275101	0.00877993
dd_Smed_v6_1585_0_1		cystathionine-beta-synthase	CBS	1.22595	0.293904	0.00269166	0.0485426
dd_Smed_v6_2075_0_1				1.22817	0.296508	0.00528246	0.0784661
dd_Smed_v6_11148_0_1	dnai1	salt-inducible kinase 2	SIK2	1.22924	0.297764	0.000921469	0.0225681
dd_Smed_v6_4429_0_1		ectonucleoside triphosphate diphosphohydrolase 7	ENTPD7	1.22967	0.298277	0.000404656	0.0118889
dd_Smed_v6_1752_0_2				1.23007	0.298739	1.48323e-05	0.00077326
dd_Smed_v6_1854_0_1	hmcn1	achaete-scute family bHLH transcription factor 4	ASCL4	1.23143	0.300334	0.00166848	0.0351346
dd_Smed_v6_7395_0_1		peptidase M20 domain containing 2	PM20D2	1.23246	0.301539	0.00543648	0.0797978
dd_Smed_v6_2149_0_1		copine 8	CPNE8	1.23291	0.302071	5.42709e-05	0.00233137
dd_Smed_v6_10569_0_1	TNF-2	TNF receptor associated factor 3	TRAF3	1.23305	0.302228	0.00186862	0.0382613
dd_Smed_v6_2558_1_3		cyclin K	CCNK	1.23374	0.303037	0.00137708	0.0305245
dd_Smed_v6_7865_0_1		purinergic receptor P2X 4	P2RX4	1.23423	0.303612	0.000524481	0.0146493
dd_Smed_v6_5479_0_1		semaphorin 5B	SEMA5B	1.2345	0.303932	0.000204196	0.0069288
dd_Smed_v6_4377_0_4	cbr-klp-6	dimethylglycine dehydrogenase	DMGDH	1.23491	0.304405	0.00387119	0.0630771
dd_Smed_v6_5125_0_1		solute carrier family 47 member 2	SLC47A2	1.23492	0.304421	0.00703029	0.0954935
dd_Smed_v6_4573_0_1	stum	gamma-glutamyltransferase 7	GGT7	1.23766	0.307614	1.31795e-06	9.53141e-05
dd_Smed_v6_3928_0_2				1.23776	0.307734	0.0038598	0.0629974
dd_Smed_v6_20050_0_1	mastl	pleckstrin homology domain containing, family G (with RhoGef domain) member 7	PLEKHG7	1.23784	0.307825	0.00733636	0.0980571
dd_Smed_v6_11504_0_1				1.23939	0.309625	0.00544378	0.0797978
dd_Smed_v6_5532_0_1		ring finger protein 150	RNF150	1.23992	0.310252	0.00618677	0.0874824
dd_Smed_v6_15458_0_1	tctex1d1			1.24038	0.31078	0.00504953	0.0760047
dd_Smed_v6_7517_0_1		NIPA like domain containing 2	NIPAL2	1.24194	0.312599	0.00272108	0.0489607
dd_Smed_v6_12522_0_1		TAR DNA binding protein	TARDBP	1.24197	0.312628	0.00187434	0.0382689
dd_Smed_v6_2330_0_2				1.24255	0.313302	0.000159263	0.00562713
dd_Smed_v6_7046_0_1		myosin light chain kinase	MYLK	1.24374	0.314687	0.00453418	0.0702265
dd_Smed_v6_14850_0_1				1.24378	0.314732	0.00717876	0.0967939
dd_Smed_v6_5493_0_1		ornithine decarboxylase 1	ODC1	1.24517	0.316342	0.000504188	0.0141933
dd_Smed_v6_11252_0_1				1.24561	0.316856	0.00410339	0.0657737
dd_Smed_v6_4147_0_1		calsyntenin 1	CLSTN1	1.24726	0.318768	0.000172705	0.00603177
dd_Smed_v6_1330_0_1				1.24777	0.319353	0.00740601	0.0986198
dd_Smed_v6_7338_0_1				1.24792	0.319524	0.00520879	0.0778421
dd_Smed_v6_4641_0_1				1.25003	0.32196	0.000121556	0.00454844
dd_Smed_v6_1218_0_1	abcb1b	LIM and SH3 protein 1	LASP1	1.25518	0.327897	0.00650547	0.0906167
dd_Smed_v6_9166_0_1	ms3_1367	purinergic receptor P2X 4	P2RX4	1.25547	0.328224	0.000150661	0.00538446
dd_Smed_v6_3881_1_1	gclm			1.25656	0.329485	0.000368527	0.0110245
dd_Smed_v6_3099_0_1		DDB1 and CUL4 associated factor 8	DCAF8	1.25677	0.329715	0.00226045	0.0433114
dd_Smed_v6_805_0_1		DnaJ heat shock protein family (Hsp40) member A3	DNAJA3	1.25717	0.330184	0.00383921	0.0629003
dd_Smed_v6_10387_0_1				1.2587	0.331938	0.00125621	0.0284922
dd_Smed_v6_8959_0_1				1.2589	0.332168	0.00240668	0.0450094
dd_Smed_v6_14191_0_1	dnai1	phosphodiesterase 1C	PDE1C	1.25941	0.332743	0.00349654	0.0593692
dd_Smed_v6_9094_0_1				1.26096	0.334525	0.000715363	0.0185124
dd_Smed_v6_777_0_1	micpun_12212			1.26118	0.334773	0.00140958	0.0310845
dd_Smed_v6_6378_0_4		chromosome 16 open reading frame 58	C16orf58	1.2613	0.334906	0.00231327	0.0438128
dd_Smed_v6_9790_0_1				1.26162	0.335274	2.25876e-05	0.00113621
dd_Smed_v6_6034_0_1				1.26268	0.336489	0.000112194	0.00423517
dd_Smed_v6_222_0_1	ncliv_27			1.26283	0.336664	0.0043661	0.0684521
dd_Smed_v6_762_0_2		GLI pathogenesis related 2	GLIPR2	1.26355	0.337483	0.000673986	0.0176543
dd_Smed_v6_2911_0_1	cre_17462	N-myc downstream regulated 1	NDRG1	1.26397	0.337966	0.000131126	0.00480624
dd_Smed_v6_19826_0_1		protocadherin 1	PCDH1	1.26539	0.33958	0.0069776	0.095036
dd_Smed_v6_606_0_1				1.26683	0.341226	0.00524962	0.0780938
dd_Smed_v6_3590_0_1		U2 small nuclear RNA auxiliary factor 2	U2AF2	1.26715	0.341583	0.00418748	0.066575
dd_Smed_v6_920_0_1	aca1_5187	glycine amidinotransferase	GATM	1.26736	0.341822	0.000101542	0.00388973
dd_Smed_v6_9936_0_1				1.26804	0.342603	0.00530033	0.0785143
dd_Smed_v6_17726_0_1	Pax6A	paired box 6	PAX6	1.26829	0.342886	0.00306354	0.0538756
dd_Smed_v6_2373_0_2	unc79			1.26861	0.343247	0.000118953	0.00447458
dd_Smed_v6_1131_0_1	FERM-1	moesin	MSN	1.26886	0.343532	6.7824e-06	0.000387445
dd_Smed_v6_4916_0_1	ms3_1913			1.26903	0.343724	0.000383384	0.0113896
dd_Smed_v6_16535_0_1	gcr361			1.27017	0.345018	0.00660128	0.0915948
dd_Smed_v6_5174_0_1				1.27023	0.345094	0.00219393	0.0426212
dd_Smed_v6_4196_0_2				1.27032	0.345189	0.0017328	0.0361351
dd_Smed_v6_153_0_1	aael_aael4682	ubiquitin conjugating enzyme E2 D2	UBE2D2	1.27275	0.347953	0.00446847	0.069611
dd_Smed_v6_8340_0_1	ndl-2	fibroblast growth factor receptor 3	FGFR3	1.27295	0.348171	0.00334369	0.0573178
dd_Smed_v6_900_0_1	pescadillo-1			1.27313	0.348377	0.00131163	0.0293769
dd_Smed_v6_1735_0_1				1.27372	0.349051	1.5491e-08	1.74205e-06
dd_Smed_v6_1888_0_1				1.2741	0.349475	0.000381045	0.0113516
dd_Smed_v6_311_0_3				1.27466	0.350117	0.00338189	0.0576279
dd_Smed_v6_4267_0_9	cg6927	glutamate ionotropic receptor kainate type subunit 3	GRIK3	1.27492	0.350408	0.00373096	0.0621605
dd_Smed_v6_3333_0_1				1.2757	0.351294	4.16241e-05	0.00185872
dd_Smed_v6_2768_0_1	gcr44			1.27576	0.351353	0.00486887	0.074064
dd_Smed_v6_7255_0_1	hmcn1			1.27689	0.352632	0.000983026	0.0235127
dd_Smed_v6_10267_0_1		kallikrein B, plasma (Fletcher factor) 1	KLKB1	1.27758	0.353414	3.99182e-05	0.00180127
dd_Smed_v6_964_0_1				1.27895	0.354957	0.00609545	0.0865328
dd_Smed_v6_4120_0_1	activin-1	inhibin, beta E	INHBE	1.27896	0.354974	0.00296005	0.0522423
dd_Smed_v6_4011_0_1		TAF7 RNA polymerase II, TATA box binding protein (TBP)-associated factor, 55kDa	TAF7	1.28023	0.356405	0.00405906	0.0651603
dd_Smed_v6_16476_0_1	glu-R			1.28397	0.360614	0.000899412	0.0222051
dd_Smed_v6_19213_0_1		synaptotagmin XVII	SYT17	1.28417	0.360837	0.00111323	0.0258778
dd_Smed_v6_825_0_1				1.28429	0.360972	0.0038475	0.0629402
dd_Smed_v6_1566_0_1	iscw_iscw4388	proprotein convertase subtilisin/kexin type 2	PCSK2	1.28482	0.361564	0.00258625	0.0472365
dd_Smed_v6_5231_0_1	ms3_5957			1.28556	0.362402	0.00358804	0.0604451
dd_Smed_v6_87_0_2				1.28558	0.362418	0.000633709	0.0168287
dd_Smed_v6_601_0_1				1.28558	0.362423	0.00157658	0.0336614
dd_Smed_v6_14216_0_1				1.2858	0.362671	0.000273494	0.00875467
dd_Smed_v6_1233_0_1				1.28621	0.363121	0.00365198	0.0612538
dd_Smed_v6_12297_0_1				1.28991	0.367269	0.000622937	0.0166419
dd_Smed_v6_2928_0_1				1.29018	0.367577	8.71086e-05	0.00346483
dd_Smed_v6_10683_0_1				1.29056	0.367997	7.60585e-05	0.00309406
dd_Smed_v6_8845_0_1				1.29114	0.368646	0.000406086	0.0118995
dd_Smed_v6_3640_0_1		cysteine dioxygenase type 1	CDO1	1.29189	0.369486	5.19987e-05	0.00225633
dd_Smed_v6_2689_0_1	spog_2391	nudix hydrolase 18	NUDT18	1.29205	0.369662	0.0024891	0.0459138
dd_Smed_v6_1432_0_12		ankyrin 3, node of Ranvier (ankyrin G)	ANK3	1.29399	0.371823	0.00041026	0.0119974
dd_Smed_v6_12331_0_1				1.2941	0.371951	0.00170871	0.0358412
dd_Smed_v6_3403_0_1		RAB3C, member RAS oncogene family	RAB3C	1.29418	0.372037	0.000196558	0.00675123
dd_Smed_v6_3688_0_1				1.29434	0.372218	0.00309835	0.054177
dd_Smed_v6_1970_0_1	ms3_9147			1.29489	0.372829	4.4511e-05	0.00197124
dd_Smed_v6_5351_0_2				1.29539	0.373384	1.29878e-06	9.42451e-05
dd_Smed_v6_2972_0_1	slc25a11			1.2956	0.373625	0.0019821	0.0399376
dd_Smed_v6_1092_0_1	mocs3			1.2968	0.374961	0.000867286	0.0216231
dd_Smed_v6_3957_0_1		myosin ID	MYO1D	1.2973	0.375517	0.00187168	0.0382689
dd_Smed_v6_1670_0_1		nudE neurodevelopment protein 1	NDE1	1.29882	0.377206	0.00154858	0.0332286
dd_Smed_v6_7916_0_1				1.29913	0.377543	0.00716709	0.0966972
dd_Smed_v6_11_0_1				1.29938	0.377826	0.00474295	0.0724566
dd_Smed_v6_1440_0_1				1.2996	0.378065	0.000420882	0.0122828
dd_Smed_v6_10320_0_1				1.30026	0.378795	0.00140728	0.0310657
dd_Smed_v6_5311_0_1	cbr-klp-6			1.30391	0.38284	0.00633076	0.0890493
dd_Smed_v6_4046_0_1	TPA_inf: cerebral peptide prohormone like-1			1.3061	0.385266	0.00639533	0.0894887
dd_Smed_v6_2743_0_1	stum	SHOC2 leucine-rich repeat scaffold protein	SHOC2	1.30624	0.385424	6.32853e-05	0.00267054
dd_Smed_v6_4949_0_1				1.30636	0.385551	0.0018066	0.0374193
dd_Smed_v6_4674_0_1	mastl	neutral cholesterol ester hydrolase 1	NCEH1	1.30732	0.386609	0.000202293	0.00688718
dd_Smed_v6_9502_0_1				1.30752	0.386838	0.00123764	0.0281901
dd_Smed_v6_1619_0_1				1.30806	0.387428	1.17253e-05	0.000632529
dd_Smed_v6_427_0_7				1.30871	0.388147	0.00413901	0.066098
dd_Smed_v6_3832_0_1	ms3_111			1.31022	0.389804	2.36921e-07	1.97241e-05
dd_Smed_v6_15272_0_1	tcaf2	family with sequence similarity 115, member C	FAM115C	1.31032	0.389924	0.00728716	0.0977034
dd_Smed_v6_1387_0_2	sh3glb1	SH3-domain GRB2-like endophilin B1	SH3GLB1	1.31201	0.391783	0.00182584	0.0376004
dd_Smed_v6_10194_0_1	t265_9168			1.31241	0.392223	0.00170416	0.0357806
dd_Smed_v6_9738_0_1				1.31343	0.393335	0.000481013	0.0136843
dd_Smed_v6_10135_0_1				1.3136	0.393528	0.000925296	0.0225926
dd_Smed_v6_7311_0_1	ms3_567			1.31395	0.393912	0.000850278	0.0213354
dd_Smed_v6_4899_0_1	plscr1	phospholipid scramblase 1	PLSCR1	1.314	0.393962	0.000627419	0.01672
dd_Smed_v6_9903_0_1				1.31433	0.39433	1.26266e-05	0.000669644
dd_Smed_v6_2321_0_1	cfdp1	craniofacial development protein 1	CFDP1	1.31464	0.394671	0.00128916	0.0289947
dd_Smed_v6_2492_0_1	ms3_3243	kallikrein B, plasma (Fletcher factor) 1	KLKB1	1.3148	0.394839	0.00074403	0.0191384
dd_Smed_v6_895_0_1				1.31493	0.394981	0.00191809	0.0390139
dd_Smed_v6_16043_0_1	slc18a-4			1.31695	0.397202	0.00248702	0.0459138
dd_Smed_v6_10207_0_1				1.31734	0.397629	0.00259856	0.0473405
dd_Smed_v6_1336_0_1	prmt6	protein arginine methyltransferase 8	PRMT8	1.31735	0.397644	0.00449682	0.0697885
dd_Smed_v6_6244_0_1	phum_phum21623			1.31889	0.399326	0.000274357	0.00876922
dd_Smed_v6_1432_0_6	ank3	ankyrin 3, node of Ranvier (ankyrin G)	ANK3	1.32005	0.400587	0.000560495	0.0153361
dd_Smed_v6_10269_0_1				1.3201	0.400643	0.000224543	0.00750035
dd_Smed_v6_1473_0_2				1.32146	0.402134	0.00691832	0.0944083
dd_Smed_v6_6538_0_6		dynein axonemal heavy chain 6	DNAH6	1.32162	0.402309	0.000605968	0.0163103
dd_Smed_v6_6710_0_1	cg31221			1.32184	0.402546	0.00011088	0.00420034
dd_Smed_v6_8091_0_1				1.32207	0.4028	0.00674094	0.0928133
dd_Smed_v6_1587_0_1				1.32285	0.40365	0.00365153	0.0612538
dd_Smed_v6_2095_0_1	entpd7			1.32399	0.404891	0.00337052	0.0576119
dd_Smed_v6_17366_0_1	ms3_5276			1.3258	0.406861	0.00383653	0.0629003
dd_Smed_v6_5774_0_1				1.32645	0.407568	0.00349	0.0593051
dd_Smed_v6_7380_0_1	plcxd3	phosphatidylinositol specific phospholipase C X domain containing 3	PLCXD3	1.327	0.408172	9.28463e-05	0.00362672
dd_Smed_v6_6004_0_2	ms3_8715	cyclin-dependent kinase 19	CDK19	1.32712	0.408301	0.000251102	0.00815982
dd_Smed_v6_694_0_1	cbr-klp-6			1.32849	0.409788	0.00204095	0.0407412
dd_Smed_v6_14363_0_1	fucta			1.32951	0.410893	0.00396076	0.0643519
dd_Smed_v6_483_0_1				1.33059	0.412071	0.00291608	0.051551
dd_Smed_v6_4294_0_1	rho1			1.33141	0.41296	0.00192912	0.0391641
dd_Smed_v6_1705_0_1	dvir\gj17751			1.33383	0.415577	0.000431606	0.0125108
dd_Smed_v6_427_0_2	grn			1.33387	0.415613	0.000669806	0.0176093
dd_Smed_v6_9919_0_1				1.33453	0.416328	0.00501857	0.0758584
dd_Smed_v6_646_0_1	mgc84751	glutamate-ammonia ligase	GLUL	1.33485	0.416675	0.00249229	0.0459138
dd_Smed_v6_1257_0_1		CD151 molecule (Raph blood group)	CD151	1.33593	0.41785	2.86758e-08	2.95682e-06
dd_Smed_v6_10411_0_3	pex1			1.33662	0.418591	0.00444872	0.0694434
dd_Smed_v6_2554_0_1				1.33796	0.420035	0.000819556	0.0206732
dd_Smed_v6_1523_0_1	pgrp-lb			1.33821	0.420302	0.00427795	0.0674826
dd_Smed_v6_1746_0_1				1.33851	0.42063	0.00259099	0.0472427
dd_Smed_v6_8749_0_1				1.33938	0.421564	0.000486654	0.01379
dd_Smed_v6_9795_0_1	netrin 1	netrin 1	NTN1	1.3394	0.42159	0.000751729	0.0192908
dd_Smed_v6_17_0_1				1.33978	0.421992	0.00529612	0.0785143
dd_Smed_v6_3686_0_1				1.34046	0.42273	0.00126507	0.0285781
dd_Smed_v6_3902_0_1	mmp19	matrix metallopeptidase 19	MMP19	1.34353	0.426031	2.44542e-06	0.00016112
dd_Smed_v6_10479_0_1	ms3_128			1.34387	0.426388	8.70987e-10	1.23894e-07
dd_Smed_v6_884_0_11				1.34551	0.428152	0.0050587	0.0760363
dd_Smed_v6_12112_0_1	Gpas			1.34584	0.428503	0.00200485	0.040245
dd_Smed_v6_20755_0_1	lim3			1.34784	0.43065	0.00542542	0.0797077
dd_Smed_v6_16758_0_1	SMED-SMAD6/7-2			1.3488	0.431674	0.00712655	0.0964581
dd_Smed_v6_10669_0_1				1.34892	0.431803	3.3086e-05	0.00155845
dd_Smed_v6_518_0_1				1.35005	0.433013	0.00468946	0.0718378
dd_Smed_v6_6021_0_1	glod4	glyoxalase domain containing 4	GLOD4	1.35031	0.433293	0.00379583	0.0624757
dd_Smed_v6_3327_0_1	trmt6			1.35069	0.433702	0.00121223	0.0277466
dd_Smed_v6_1943_0_1	gatm			1.35095	0.433969	1.31745e-07	1.15031e-05
dd_Smed_v6_246_0_5	actg1	actin, beta	ACTB	1.351	0.434025	9.7008e-13	1.92929e-10
dd_Smed_v6_2361_0_1	ms3_258	solute carrier family 47 member 1	SLC47A1	1.35116	0.434201	2.05051e-05	0.00104615
dd_Smed_v6_3096_0_1				1.35157	0.434641	2.95918e-06	0.000186884
dd_Smed_v6_2536_0_1	paps2	3'-phosphoadenosine 5'-phosphosulfate synthase 2	PAPSS2	1.35421	0.437457	0.00281655	0.0502047
dd_Smed_v6_5101_0_1				1.35426	0.437503	0.00680993	0.0934635
dd_Smed_v6_11702_0_1	ms3_2878			1.35752	0.440977	0.00012848	0.00475795
dd_Smed_v6_3866_0_10	sf2	serine/arginine-rich splicing factor 1	SRSF1	1.35823	0.441723	0.000314785	0.00972845
dd_Smed_v6_11216_0_1	iscw_iscw9278	solute carrier family 4, sodium borate transporter, member 11	SLC4A11	1.35934	0.442908	0.000236905	0.00778055
dd_Smed_v6_34399_0_1	tyrosinase			1.361	0.444671	0.00622193	0.0878061
dd_Smed_v6_2619_0_1	faah	fatty acid amide hydrolase	FAAH	1.36131	0.444998	2.96696e-06	0.000186884
dd_Smed_v6_6399_0_1	ms3_342			1.36214	0.445875	0.00177053	0.0367788
dd_Smed_v6_10352_0_2	ms3_1141			1.36269	0.446458	5.03762e-05	0.00219479
dd_Smed_v6_5521_0_1	mastl			1.364	0.447847	0.00504544	0.0760047
dd_Smed_v6_16731_0_1	syt15	synaptotagmin XV	SYT15	1.36691	0.450916	0.00270421	0.048728
dd_Smed_v6_7481_0_1	ms3_5343	kallikrein B, plasma (Fletcher factor) 1	KLKB1	1.36716	0.451187	0.0015312	0.0330539
dd_Smed_v6_537_0_1	ms3_3387			1.36796	0.452026	0.00703342	0.0954935
dd_Smed_v6_323_0_1	ms3_829			1.36916	0.453296	0.00182228	0.0375631
dd_Smed_v6_4972_0_2				1.37	0.454179	0.00207781	0.041057
dd_Smed_v6_2566_0_1	ms3_5343	transmembrane protease, serine 2	TMPRSS2	1.37144	0.455692	1.3359e-06	9.59659e-05
dd_Smed_v6_1680_0_1	aldh3a2	aldehyde dehydrogenase 3 family member B1	ALDH3B1	1.37273	0.457049	0.000924827	0.0225926
dd_Smed_v6_14044_0_1	asic2			1.37291	0.457233	9.0586e-06	0.000506692
dd_Smed_v6_7139_0_1	prkg1	protein kinase, cGMP-dependent, type I	PRKG1	1.3735	0.45786	0.000712253	0.0184764
dd_Smed_v6_3113_1_2				1.37352	0.457874	0.00635972	0.0892814
dd_Smed_v6_6818_0_1				1.37411	0.458502	0.00395094	0.064241
dd_Smed_v6_884_0_6				1.37472	0.459135	0.000230207	0.00760711
dd_Smed_v6_11683_0_1	car12	carbonic anhydrase XII	CA12	1.37488	0.45931	0.000107395	0.00408997
dd_Smed_v6_4743_0_1				1.3751	0.459533	0.000979128	0.0234718
dd_Smed_v6_6049_0_1	rab1			1.37527	0.459713	0.0023163	0.0438128
dd_Smed_v6_2675_0_1	di9_2p28			1.3761	0.460587	0.000334717	0.0101977
dd_Smed_v6_18111_0_1	sgcbeta-3	guanylate cyclase 1, soluble, beta 3	GUCY1B3	1.3763	0.460794	2.70304e-05	0.00132554
dd_Smed_v6_11077_0_2				1.37725	0.461787	0.00222937	0.043023
dd_Smed_v6_8302_0_1				1.37886	0.463471	0.000256018	0.00830666
dd_Smed_v6_3133_0_1		hydroxymethylbilane synthase	HMBS	1.37914	0.463766	0.00434195	0.0682729
dd_Smed_v6_775_0_1	tctex1d1			1.38007	0.464742	7.22304e-07	5.44364e-05
dd_Smed_v6_6739_0_3		InaD-like (Drosophila)	INADL	1.38126	0.465987	0.00189424	0.0386018
dd_Smed_v6_6160_0_1		angiotensin I converting enzyme	ACE	1.38247	0.467248	2.97099e-10	4.55813e-08
dd_Smed_v6_3020_0_2				1.38263	0.467413	0.00378682	0.0624445
dd_Smed_v6_7015_0_2				1.38351	0.46833	0.000300931	0.00941053
dd_Smed_v6_1649_0_4				1.3843	0.469161	0.00757017	0.0999383
dd_Smed_v6_1960_0_1				1.38494	0.469821	0.000155075	0.00551466
dd_Smed_v6_8696_0_3				1.38649	0.471442	0.00727372	0.0976451
dd_Smed_v6_11435_0_1				1.38796	0.472971	0.000474874	0.0135276
dd_Smed_v6_10741_0_2	tctex1d1	ring finger protein 167	RNF167	1.39097	0.476093	0.00605874	0.086194
dd_Smed_v6_11327_0_1	glipr2	GLI pathogenesis related 2	GLIPR2	1.39282	0.478008	0.000149805	0.00537173
dd_Smed_v6_3150_0_1	osgep	O-sialoglycoprotein endopeptidase	OSGEP	1.39497	0.480231	0.00618585	0.0874824
dd_Smed_v6_9238_0_1				1.39518	0.480448	0.000908402	0.0223757
dd_Smed_v6_10722_0_1				1.39563	0.480917	0.00678019	0.093115
dd_Smed_v6_3063_0_1	ms3_7822			1.39719	0.482523	0.00374349	0.0622341
dd_Smed_v6_1971_0_2		calpain 9	CAPN9	1.39922	0.484625	3.67776e-05	0.00169516
dd_Smed_v6_6092_0_1				1.39965	0.485063	0.00262498	0.0476601
dd_Smed_v6_14596_0_1				1.4005	0.485943	0.00222832	0.043023
dd_Smed_v6_1653_0_1	psat1	phosphoserine aminotransferase 1	PSAT1	1.40153	0.486999	0.000266693	0.00858816
dd_Smed_v6_1789_0_1				1.40197	0.48746	0.000862785	0.0215736
dd_Smed_v6_6254_0_1	phgdh	phosphoglycerate dehydrogenase	PHGDH	1.40237	0.487863	0.00525376	0.0780938
dd_Smed_v6_15088_0_1	ms3_1928			1.4038	0.48934	0.0038277	0.0628556
dd_Smed_v6_7419_0_1				1.40481	0.490378	0.00715736	0.0966267
dd_Smed_v6_3073_0_1				1.40492	0.490489	0.00212118	0.0415754
dd_Smed_v6_14068_0_1	noggin-like protein 1	noggin	NOG	1.40859	0.494252	0.0019873	0.0399675
dd_Smed_v6_480_0_1	iscw_iscw16118			1.40947	0.495148	7.94623e-08	7.3252e-06
dd_Smed_v6_25713_0_1	ih			1.41235	0.498096	1.12607e-05	0.000612324
dd_Smed_v6_4055_0_1	sh3glb1	SH3-domain GRB2-like endophilin B1	SH3GLB1	1.41533	0.501139	2.94197e-06	0.00018678
dd_Smed_v6_2460_0_1				1.41648	0.502305	0.00516564	0.0774269
dd_Smed_v6_11440_0_1		bestrophin 3	BEST3	1.41676	0.502597	2.59564e-05	0.00127583
dd_Smed_v6_5373_0_1				1.41709	0.502928	0.00196133	0.0395563
dd_Smed_v6_8392_0_2	tph1	tryptophan hydroxylase 1	TPH1	1.41722	0.503064	5.80441e-06	0.000337867
dd_Smed_v6_3944_0_1	dwil\gk1589			1.4174	0.503246	0.00226294	0.0433206
dd_Smed_v6_3733_0_1				1.41878	0.504647	0.00565788	0.0819584
dd_Smed_v6_18054_0_1				1.4188	0.504666	0.00712367	0.0964581
dd_Smed_v6_14213_0_2	t265_6319			1.41923	0.505108	0.00225414	0.0432679
dd_Smed_v6_1117_0_1	neuropeptide precursor-18			1.4246	0.510558	0.00250801	0.0460817
dd_Smed_v6_23525_0_1				1.42503	0.51099	0.007132	0.0964581
dd_Smed_v6_1205_0_11	shot	microtubule-actin crosslinking factor 1	MACF1	1.4264	0.512378	0.00374041	0.0622311
dd_Smed_v6_10396_0_1				1.42851	0.514508	6.61449e-07	5.00256e-05
dd_Smed_v6_4637_0_3				1.42929	0.515295	6.24919e-05	0.00264746
dd_Smed_v6_2147_0_1				1.43033	0.516348	0.00691427	0.0944083
dd_Smed_v6_1545_0_1				1.43064	0.516658	0.00690411	0.0943942
dd_Smed_v6_6561_0_1	acss1	acyl-CoA synthetase short-chain family member 1	ACSS1	1.43153	0.517562	1.39689e-06	9.90227e-05
dd_Smed_v6_13781_0_1	tlx	T-cell leukemia homeobox 3	TLX3	1.43464	0.52069	0.00313241	0.0546113
dd_Smed_v6_2162_0_1	cyp1a1			1.43479	0.520839	2.59573e-05	0.00127583
dd_Smed_v6_6324_0_1				1.43496	0.52101	0.00188497	0.0384495
dd_Smed_v6_5066_0_1	slc26a-1	solute carrier family 26 member 5	SLC26A5	1.43577	0.521828	6.76544e-08	6.40153e-06
dd_Smed_v6_3390_0_1				1.43608	0.522136	0.00268396	0.0484851
dd_Smed_v6_844_0_1				1.43713	0.523192	0.000608942	0.0163685
dd_Smed_v6_9518_0_1	ms3_1426			1.43763	0.523688	3.89507e-05	0.00176876
dd_Smed_v6_3680_0_1	ms3_116			1.43899	0.525061	0.000251112	0.00815982
dd_Smed_v6_8065_0_1				1.4408	0.526869	0.000432408	0.0125171
dd_Smed_v6_5690_0_1				1.4409	0.526969	0.00156399	0.0334381
dd_Smed_v6_291_0_1				1.44218	0.528251	0.00111549	0.0258845
dd_Smed_v6_6024_0_1	c2orf5	chromosome 2 open reading frame 50	C2orf50	1.44274	0.528809	0.000998046	0.0237622
dd_Smed_v6_4089_0_1	cg322	ETHE1, persulfide dioxygenase	ETHE1	1.44317	0.529244	7.43849e-05	0.00303171
dd_Smed_v6_880_0_1	ms3_894			1.44442	0.530485	0.00205867	0.0408773
dd_Smed_v6_2782_0_1	aael_aael1748			1.44551	0.531575	0.000642144	0.016986
dd_Smed_v6_1355_0_1				1.44586	0.531927	0.000147651	0.00531223
dd_Smed_v6_3594_0_1	rab27a	RAB27A, member RAS oncogene family	RAB27A	1.44624	0.532307	1.20986e-08	1.40468e-06
dd_Smed_v6_3101_0_1	aael_aael1748			1.44655	0.532619	0.00023177	0.00764699
dd_Smed_v6_507_0_1				1.44745	0.533516	0.000301802	0.00941053
dd_Smed_v6_1525_0_1				1.44776	0.533827	0.00576043	0.0830391
dd_Smed_v6_2149_0_3	cpne8	copine 8	CPNE8	1.44812	0.534182	0.000915974	0.0224744
dd_Smed_v6_2582_0_5	plscr1			1.44837	0.534429	2.83324e-05	0.00138307
dd_Smed_v6_9506_0_1	ms3_5957			1.4486	0.534658	0.000177146	0.00615683
dd_Smed_v6_5307_0_1				1.4489	0.534956	1.30074e-05	0.000688142
dd_Smed_v6_3926_0_2	wdr82	WD repeat domain 82	WDR82	1.44994	0.535992	0.00153485	0.0330696
dd_Smed_v6_4516_0_1		thyrotropin-releasing hormone degrading enzyme	TRHDE	1.45095	0.536999	0.000665471	0.0175167
dd_Smed_v6_5306_0_1	rab27b	RAB27B, member RAS oncogene family	RAB27B	1.45229	0.538333	2.35491e-11	4.07913e-09
dd_Smed_v6_1015_0_1				1.45691	0.542915	0.0055464	0.0810415
dd_Smed_v6_715_0_1				1.45836	0.544345	0.00207179	0.0410138
dd_Smed_v6_8476_0_1				1.45986	0.545831	0.000916596	0.0224744
dd_Smed_v6_6745_0_1	gclc	glutamate-cysteine ligase catalytic subunit	GCLC	1.4603	0.546264	2.2848e-11	3.98986e-09
dd_Smed_v6_10098_0_2				1.46049	0.546455	0.00641497	0.0897052
dd_Smed_v6_771_0_1				1.46221	0.548154	0.000483222	0.013729
dd_Smed_v6_285_0_1				1.46255	0.548485	0.000232252	0.00765113
dd_Smed_v6_684_0_2	vha55	ATPase H transporting V1 subunit B2	ATP6V1B2	1.46277	0.548704	0.00246996	0.0457347
dd_Smed_v6_2392_0_3		RNA binding motif protein 10	RBM10	1.46278	0.548708	0.00217163	0.042327
dd_Smed_v6_10822_0_1	slc46a-1			1.46349	0.549417	0.000336481	0.0102225
dd_Smed_v6_6834_0_3	t265_15672			1.46591	0.551801	0.00036704	0.0110235
dd_Smed_v6_15146_0_1	slc17a-2	solute carrier family 17 member 6	SLC17A6	1.46644	0.552317	0.000225572	0.00750035
dd_Smed_v6_541_0_1				1.46694	0.552808	0.00638107	0.0894387
dd_Smed_v6_1745_0_1	flna			1.46719	0.553052	2.99129e-06	0.000187318
dd_Smed_v6_508_0_6	dper\gl12416			1.47086	0.556657	0.00255406	0.0468384
dd_Smed_v6_16037_0_1	htr2b			1.47125	0.55704	0.00110353	0.0257055
dd_Smed_v6_2230_0_3				1.47259	0.558355	0.00691565	0.0944083
dd_Smed_v6_5630_0_1	egf-1	multiple EGF like domains 6	MEGF6	1.47353	0.559277	0.000275638	0.00878401
dd_Smed_v6_7108_0_2		kinesin family member 1A	KIF1A	1.4745	0.560223	0.000225397	0.00750035
dd_Smed_v6_5024_0_1	ms3_1913			1.47673	0.562406	0.000426137	0.0123856
dd_Smed_v6_1814_0_2	cyfip2	cytoplasmic FMR1 interacting protein 2	CYFIP2	1.4779	0.563547	0.00264806	0.0479981
dd_Smed_v6_2638_0_1				1.48088	0.566458	2.97622e-06	0.000186919
dd_Smed_v6_4196_0_3	mphosph9			1.48242	0.567957	0.00158828	0.0337901
dd_Smed_v6_16226_0_1				1.48331	0.568817	0.000380753	0.0113516
dd_Smed_v6_1959_0_1				1.48361	0.569108	0.00136285	0.030303
dd_Smed_v6_1851_0_1				1.48522	0.570676	0.00685762	0.0939381
dd_Smed_v6_9191_0_2				1.48541	0.570859	0.0023132	0.0438128
dd_Smed_v6_246_0_2	actg1	actin, beta	ACTB	1.48565	0.571098	5.76732e-07	4.48827e-05
dd_Smed_v6_884_0_10				1.48791	0.573285	8.0292e-05	0.00324782
dd_Smed_v6_11354_0_1		TNF receptor associated factor 6	TRAF6	1.48954	0.574869	8.5443e-07	6.35028e-05
dd_Smed_v6_1300_0_2				1.49021	0.575512	0.00447242	0.069611
dd_Smed_v6_13413_0_1	abcb1b			1.49092	0.576207	0.0050565	0.0760363
dd_Smed_v6_29743_0_1	ms3_1367			1.49777	0.58282	0.00081576	0.0206138
dd_Smed_v6_924_0_1	gclm	GLI pathogenesis related 1 like 1	GLIPR1L1	1.49877	0.583776	0.00033142	0.0101116
dd_Smed_v6_650_0_1				1.50052	0.58546	6.03915e-05	0.00256861
dd_Smed_v6_17208_0_1	slc24a-6	solute carrier family 24 member 5	SLC24A5	1.5055	0.590243	0.00593258	0.0847397
dd_Smed_v6_14010_0_2		CUGBP, Elav-like family member 3	CELF3	1.50556	0.590301	0.000572548	0.0156261
dd_Smed_v6_6028_0_1				1.50811	0.592745	0.00053248	0.0148149
dd_Smed_v6_8895_0_1		potassium channel tetramerization domain containing 16	KCTD16	1.50848	0.593097	0.00227976	0.0435262
dd_Smed_v6_680_0_1				1.51091	0.595417	0.00029482	0.0092851
dd_Smed_v6_1041_0_1				1.51094	0.595446	9.3736e-06	0.000522949
dd_Smed_v6_6378_0_2	bc17158	chromosome 16 open reading frame 58	C16orf58	1.51103	0.59553	0.000300851	0.00941053
dd_Smed_v6_783_0_1				1.51138	0.595863	0.000670906	0.0176166
dd_Smed_v6_1745_0_2				1.51293	0.597349	0.000546391	0.0150461
dd_Smed_v6_1776_0_1				1.51489	0.599213	0.00183403	0.0376967
dd_Smed_v6_10874_0_1				1.51648	0.600725	0.00757602	0.0999542
dd_Smed_v6_14356_0_1		glucosaminyl (N-acetyl) transferase 2, I-branching enzyme (I blood group)	GCNT2	1.51659	0.600834	4.90329e-07	3.87198e-05
dd_Smed_v6_4492_0_1				1.51693	0.601151	8.48823e-05	0.00339513
dd_Smed_v6_873_0_1		betaine--homocysteine S-methyltransferase	BHMT	1.51987	0.603952	0.00173869	0.0362225
dd_Smed_v6_6041_0_1				1.52075	0.604779	0.004146	0.0661604
dd_Smed_v6_7599_0_1				1.52117	0.605178	0.00385187	0.0629636
dd_Smed_v6_9364_0_1				1.5229	0.60682	0.00355573	0.0600893
dd_Smed_v6_2270_0_1				1.5244	0.608243	0.00398208	0.0645259
dd_Smed_v6_2723_0_1				1.52516	0.60896	0.00330593	0.0568519
dd_Smed_v6_714_0_2				1.52608	0.609834	0.00647354	0.090289
dd_Smed_v6_9597_0_1				1.52624	0.609985	0.000141344	0.00512824
dd_Smed_v6_2149_0_2	cpne8	copine 8	CPNE8	1.52697	0.610668	0.000536533	0.0148891
dd_Smed_v6_1224_0_1	drip			1.52734	0.61102	0.000226385	0.00751551
dd_Smed_v6_2449_0_1	slc25a-12			1.53114	0.614604	7.72905e-10	1.11418e-07
dd_Smed_v6_1718_0_1				1.53805	0.621098	0.00502214	0.0758584
dd_Smed_v6_422_0_1		ubiquitin B	UBB	1.53858	0.621602	0.000875589	0.0217419
dd_Smed_v6_13584_0_1				1.53951	0.622472	0.00533081	0.0787551
dd_Smed_v6_940_0_8	pi16			1.54648	0.628984	0.00622938	0.0878534
dd_Smed_v6_11375_0_2	cd82			1.54696	0.629438	0.00109546	0.0255477
dd_Smed_v6_1543_0_3				1.54901	0.631342	0.0052476	0.0780938
dd_Smed_v6_5111_0_4				1.55086	0.63307	0.00172768	0.0361351
dd_Smed_v6_3824_0_1	serpini1			1.55105	0.633242	0.00143255	0.031494
dd_Smed_v6_940_0_2	pi16	peptidase inhibitor 16	PI16	1.55426	0.636224	0.00322396	0.0557997
dd_Smed_v6_8447_0_1	ms3_1367			1.55492	0.636836	2.68666e-10	4.15157e-08
dd_Smed_v6_1066_0_1				1.55531	0.637206	0.00192007	0.0390172
dd_Smed_v6_15997_0_1	phum_phum32388			1.55678	0.638566	0.00111906	0.0258845
dd_Smed_v6_1480_0_1	apmap	adipocyte plasma membrane associated protein	APMAP	1.55699	0.638758	1.26346e-06	9.19925e-05
dd_Smed_v6_427_0_9				1.55752	0.63925	5.86521e-07	4.51537e-05
dd_Smed_v6_21592_0_1	mc2r			1.56187	0.643277	0.0030822	0.0539988
dd_Smed_v6_338_0_1	v-ubq	ubiquitin A-52 residue ribosomal protein fusion product 1	UBA52	1.56233	0.643695	2.53037e-06	0.000165701
dd_Smed_v6_1844_0_1	dgri\gh1728			1.56357	0.644845	8.64087e-05	0.00344976
dd_Smed_v6_1470_0_2				1.56605	0.647134	0.00435816	0.0683776
dd_Smed_v6_146_0_1				1.56673	0.647759	1.57248e-05	0.000815831
dd_Smed_v6_1552_1_1	gclm			1.56689	0.647901	2.75597e-06	0.000178501
dd_Smed_v6_3603_0_1	hpx4	peroxidasin homolog (Drosophila)	PXDN	1.56914	0.649976	0.0046485	0.0714913
dd_Smed_v6_2975_0_1				1.5696	0.650397	0.0031997	0.055514
dd_Smed_v6_2178_0_1				1.57261	0.65316	9.89327e-05	0.0038219
dd_Smed_v6_22700_0_1	ankrd13c			1.57282	0.65335	0.0015889	0.0337901
dd_Smed_v6_4138_0_1	mtr_8g973			1.57714	0.657313	2.34359e-06	0.000157451
dd_Smed_v6_13786_0_1				1.57787	0.657981	0.000874352	0.0217363
dd_Smed_v6_7830_0_1	ms3_5949			1.57991	0.659841	0.00351372	0.0595199
dd_Smed_v6_4196_0_1	mphosph9			1.5812	0.661022	3.15389e-06	0.000196925
dd_Smed_v6_523_0_1	baldspot	ELOVL fatty acid elongase 3	ELOVL3	1.58246	0.662167	1.15618e-15	3.22513e-13
dd_Smed_v6_3086_0_1		argininosuccinate synthase 1	ASS1	1.58422	0.663773	1.47551e-09	2.03157e-07
dd_Smed_v6_7222_0_1	calml3	calmodulin like 3	CALML3	1.58571	0.66513	0.00219989	0.042632
dd_Smed_v6_12963_0_1	glipr2	GLI pathogenesis related 2	GLIPR2	1.58644	0.665795	6.77819e-05	0.00282408
dd_Smed_v6_8494_0_2	ms3_7768			1.59026	0.669262	0.000183869	0.00635726
dd_Smed_v6_10750_0_1				1.59344	0.672146	0.00226891	0.0433873
dd_Smed_v6_7401_0_1	ggt1	gamma-glutamyltransferase 1	GGT1	1.59535	0.673869	1.41308e-08	1.6059e-06
dd_Smed_v6_586_0_1				1.59559	0.674086	0.00038967	0.0115285
dd_Smed_v6_2329_0_1	a1q1_6521			1.5991	0.677263	0.000377943	0.0112905
dd_Smed_v6_11531_0_1				1.60049	0.678512	4.11964e-05	0.00184369
dd_Smed_v6_21157_0_1	ms3_4793	SCY1-like 2 (S. cerevisiae)	SCYL2	1.60307	0.680835	0.000319918	0.00985872
dd_Smed_v6_14537_0_1				1.60335	0.681091	0.00323536	0.0559069
dd_Smed_v6_8858_0_1	ms3_6966			1.60342	0.681155	2.2237e-07	1.85848e-05
dd_Smed_v6_23085_0_1	pcdh1			1.60569	0.683194	0.00030187	0.00941053
dd_Smed_v6_10555_0_1				1.6095	0.686612	2.75823e-08	2.87593e-06
dd_Smed_v6_2385_0_1	ms3_4855			1.6114	0.688318	1.705e-17	5.54873e-15
dd_Smed_v6_557_0_1				1.61185	0.688715	2.3664e-06	0.000157962
dd_Smed_v6_8776_0_1				1.61465	0.691219	0.00274856	0.0493202
dd_Smed_v6_15276_1_2	frmpd2			1.61587	0.692312	0.00262182	0.0476601
dd_Smed_v6_25420_0_1	nr2e1	nuclear receptor subfamily 2 group E member 1	NR2E1	1.61673	0.693079	0.00247696	0.0458057
dd_Smed_v6_830_0_1				1.61884	0.694965	0.0010311	0.0244052
dd_Smed_v6_146_0_2				1.61915	0.69524	5.27525e-08	5.16634e-06
dd_Smed_v6_3482_0_1	mylk			1.62147	0.6973	0.00415046	0.0661824
dd_Smed_v6_889_0_1	eyes53-1			1.62594	0.701272	8.27571e-05	0.0033225
dd_Smed_v6_14617_0_1	traf5			1.62603	0.701358	0.00166733	0.0351346
dd_Smed_v6_11813_0_1				1.635	0.709295	1.93321e-05	0.000988652
dd_Smed_v6_7160_0_1				1.63897	0.712791	0.00113722	0.0262367
dd_Smed_v6_5397_0_4		REV1, polymerase (DNA directed)	REV1	1.64508	0.718162	0.00124649	0.0283016
dd_Smed_v6_3079_0_1				1.64588	0.718857	2.38287e-06	0.000157968
dd_Smed_v6_883_0_1	cg1527			1.64637	0.719293	6.18737e-08	5.93297e-06
dd_Smed_v6_17226_0_2	celf3	CUGBP, Elav-like family member 5	CELF5	1.64831	0.720991	0.00739297	0.0985684
dd_Smed_v6_941_0_1				1.65338	0.725419	0.00545003	0.0797978
dd_Smed_v6_2920_0_1				1.6597	0.730923	3.91328e-07	3.13632e-05
dd_Smed_v6_11486_0_2				1.66051	0.731626	1.3554e-06	9.67922e-05
dd_Smed_v6_10979_0_1				1.66174	0.732694	9.8609e-08	8.89925e-06
dd_Smed_v6_1902_0_1				1.66226	0.733143	0.00593064	0.0847397
dd_Smed_v6_579_0_1	myh15			1.66284	0.733646	1.27481e-09	1.78966e-07
dd_Smed_v6_1620_0_1	plk4	unc-51 like autophagy activating kinase 2	ULK2	1.66459	0.735163	2.37594e-08	2.56447e-06
dd_Smed_v6_8062_0_8	acss3	acyl-CoA synthetase short-chain family member 3	ACSS3	1.66613	0.7365	0.00111955	0.0258845
dd_Smed_v6_4312_0_2				1.66734	0.737547	0.00147354	0.0320996
dd_Smed_v6_940_0_5		peptidase inhibitor 16	PI16	1.66744	0.737634	0.000939347	0.0227466
dd_Smed_v6_1049_0_1	dnai1			1.66826	0.738342	3.82127e-06	0.000232513
dd_Smed_v6_1512_0_1				1.66835	0.738419	3.22908e-15	8.77942e-13
dd_Smed_v6_9828_0_1	micpun_12212			1.66919	0.739149	0.000881663	0.0218675
dd_Smed_v6_8849_0_1				1.6711	0.740799	0.00356509	0.0601056
dd_Smed_v6_1574_4_1		G protein-coupled receptor 107	GPR107	1.67128	0.740954	2.48784e-07	2.04737e-05
dd_Smed_v6_6957_0_1				1.67151	0.741149	0.0051133	0.0767495
dd_Smed_v6_940_0_1	ncliv_27	peptidase inhibitor 16	PI16	1.67295	0.742397	0.00108969	0.0254406
dd_Smed_v6_5972_0_2				1.67473	0.743933	3.431e-05	0.00161257
dd_Smed_v6_7413_0_1	cre_17462			1.68651	0.754042	3.58204e-15	9.61734e-13
dd_Smed_v6_10_1_1				1.68994	0.756968	0.00133556	0.0298507
dd_Smed_v6_427_0_10				1.69118	0.758027	9.18062e-09	1.08945e-06
dd_Smed_v6_2723_0_2				1.69568	0.761868	0.000320416	0.00985991
dd_Smed_v6_6600_0_9	unc79			1.69736	0.763292	0.000361516	0.0109059
dd_Smed_v6_12722_0_1	e22/23 protein			1.69924	0.764887	0.00350745	0.0594605
dd_Smed_v6_14_0_1				1.70989	0.773906	5.87239e-09	7.32929e-07
dd_Smed_v6_8184_0_2				1.71148	0.775241	0.00273884	0.0491869
dd_Smed_v6_3616_0_1	trpml			1.71339	0.776857	4.39024e-07	3.5055e-05
dd_Smed_v6_854_1_1				1.71975	0.782196	4.33942e-06	0.000261082
dd_Smed_v6_9264_0_14				1.72946	0.790324	0.00311109	0.0543277
dd_Smed_v6_28401_0_1				1.72976	0.790575	0.00465615	0.0715375
dd_Smed_v6_3912_0_1	micpun_12212			1.73356	0.793736	0.0023761	0.0446121
dd_Smed_v6_5344_0_5	cyp2f2			1.74152	0.800343	0.000171636	0.00600419
dd_Smed_v6_12050_0_1	acss3	acyl-CoA synthetase short-chain family member 3	ACSS3	1.74337	0.801881	4.05934e-05	0.00182407
dd_Smed_v6_1760_1_2				1.75042	0.807701	0.00121018	0.0277451
dd_Smed_v6_1708_0_1				1.75311	0.809912	0.000315571	0.00973872
dd_Smed_v6_3331_0_1				1.75852	0.81436	0.00279345	0.0498757
dd_Smed_v6_1483_0_1	TPA_inf: neuropeptide precursor-22			1.76292	0.81797	3.02521e-05	0.00146348
dd_Smed_v6_6860_0_2				1.76299	0.818024	0.00402654	0.0648322
dd_Smed_v6_16557_0_1				1.76823	0.822303	0.000474212	0.0135267
dd_Smed_v6_2503_0_1				1.77446	0.827378	9.06395e-09	1.08158e-06
dd_Smed_v6_2160_0_2		dynamin 1	DNM1	1.77662	0.829135	0.000720092	0.0186123
dd_Smed_v6_28567_0_1	ptf-3			1.79016	0.840089	0.000815007	0.0206138
dd_Smed_v6_940_0_9				1.79917	0.847329	0.00235438	0.0443205
dd_Smed_v6_4867_0_1				1.79962	0.84769	4.696e-05	0.00206269
dd_Smed_v6_80_0_1	EST: AY66938.1 | clone HB.22.12f unknown mRNA sequence			1.80051	0.848402	0.000579283	0.01573
dd_Smed_v6_356_0_1				1.80065	0.848518	5.57659e-05	0.00238347
dd_Smed_v6_28_0_1				1.80309	0.850473	0.00173013	0.0361351
dd_Smed_v6_2089_0_1				1.80793	0.854342	1.19263e-06	8.8029e-05
dd_Smed_v6_14933_0_1				1.81024	0.856179	0.00306513	0.0538756
dd_Smed_v6_719_0_1				1.81366	0.858904	2.74131e-16	7.85074e-14
dd_Smed_v6_3976_0_2				1.81985	0.863823	6.63112e-06	0.000379813
dd_Smed_v6_4051_0_1				1.82027	0.86415	0.000794502	0.0201954
dd_Smed_v6_38079_0_1	sult1a2	sulfotransferase family 1A member 2	SULT1A2	1.82472	0.867674	0.00417218	0.066381
dd_Smed_v6_9961_0_1				1.82738	0.869779	0.00124087	0.0282038
dd_Smed_v6_851_0_1				1.82999	0.871838	8.14933e-05	0.00327789
dd_Smed_v6_10813_0_2	prcp	prolylcarboxypeptidase	PRCP	1.83038	0.872147	1.53881e-14	3.84327e-12
dd_Smed_v6_6528_0_1				1.83392	0.874928	3.20535e-05	0.00151702
dd_Smed_v6_19930_0_1				1.83598	0.87655	0.00755335	0.0998741
dd_Smed_v6_2088_0_1				1.83626	0.876769	0.000285115	0.00903244
dd_Smed_v6_4214_0_1	cg32262			1.83858	0.878594	8.36338e-15	2.1643e-12
dd_Smed_v6_4882_0_5		phenylalanyl-tRNA synthetase 2, mitochondrial	FARS2	1.83995	0.87967	0.00240774	0.0450094
dd_Smed_v6_903_0_1	chaperonin containing TCP1 subunit 8A			1.84708	0.885245	0.00126111	0.0285732
dd_Smed_v6_13400_0_1				1.85062	0.888009	1.89012e-14	4.66642e-12
dd_Smed_v6_3385_0_1	iscw_iscw22782			1.8507	0.888072	6.85818e-08	6.46083e-06
dd_Smed_v6_58_0_1				1.85251	0.889485	0.00127801	0.0288041
dd_Smed_v6_2193_0_1				1.85633	0.892453	4.40329e-13	9.25895e-11
dd_Smed_v6_4290_0_1	slc6a-5	solute carrier family 6 (neurotransmitter transporter), member 5	SLC6A5	1.85781	0.893604	0.0003051	0.00948371
dd_Smed_v6_16881_0_1				1.85865	0.894252	0.00600034	0.0855218
dd_Smed_v6_5240_0_1				1.85958	0.894974	0.00129213	0.0290311
dd_Smed_v6_8195_0_1	odc1			1.86457	0.898844	1.1532e-14	2.91406e-12
dd_Smed_v6_11031_0_1	ncliv_27			1.86661	0.900422	0.00121035	0.0277451
dd_Smed_v6_3113_1_5				1.86907	0.902323	8.46325e-05	0.00339146
dd_Smed_v6_14268_0_1				1.87716	0.908553	0.00022062	0.00740423
dd_Smed_v6_613_0_1	dynll2			1.87942	0.910288	1.24951e-06	9.15981e-05
dd_Smed_v6_8077_0_1				1.8849	0.914487	5.23068e-05	0.00226512
dd_Smed_v6_4200_0_2	ppp4r2r			1.89199	0.919908	0.000928364	0.0226081
dd_Smed_v6_4123_0_1				1.89538	0.922488	4.10476e-12	7.80231e-10
dd_Smed_v6_2375_0_1				1.89569	0.92272	8.56752e-08	7.86418e-06
dd_Smed_v6_3598_0_1				1.89882	0.925101	0.00013763	0.00501893
dd_Smed_v6_11811_0_6	fbxo4			1.90372	0.928819	0.00107409	0.0251859
dd_Smed_v6_13181_0_4				1.90395	0.928997	0.00307741	0.0539988
dd_Smed_v6_924_0_4				1.91089	0.934243	0.00286353	0.0508732
dd_Smed_v6_4793_0_2				1.92063	0.941577	1.20007e-16	3.63047e-14
dd_Smed_v6_11037_0_1	dynll2			1.92739	0.946647	0.000367468	0.0110235
dd_Smed_v6_7236_0_3	dph7	diphthamide biosynthesis 7	DPH7	1.93024	0.948783	0.00243189	0.0452248
dd_Smed_v6_13564_0_1				1.93363	0.951315	0.000265229	0.0085667
dd_Smed_v6_12680_0_18				1.95362	0.966149	0.00755601	0.0998741
dd_Smed_v6_11486_0_1				1.96446	0.974136	2.30337e-05	0.00115324
dd_Smed_v6_215_0_1		prosaposin	PSAP	1.9717	0.97944	2.59448e-08	2.74517e-06
dd_Smed_v6_2081_0_1	glipr2	GLI pathogenesis related 2	GLIPR2	1.97292	0.980334	7.09952e-05	0.00291569
dd_Smed_v6_1673_0_1	gelsolin-like			1.9792	0.984916	1.8659e-13	4.08956e-11
dd_Smed_v6_12695_0_1		SVOP like	SVOPL	1.98281	0.987545	0.000244782	0.00799039
dd_Smed_v6_10732_0_1	bckdha	branched chain keto acid dehydrogenase E1, alpha polypeptide	BCKDHA	1.9895	0.992404	5.81619e-18	2.01494e-15
dd_Smed_v6_26394_0_1	fezf2			1.99465	0.996135	0.00123971	0.0282038
dd_Smed_v6_16195_0_1	syt15	synaptotagmin XV	SYT15	1.9983	0.998776	1.09608e-05	0.00060058
dd_Smed_v6_11177_0_1	asator	tau tubulin kinase 1	TTBK1	2.00525	1.00378	0.00364574	0.0612538
dd_Smed_v6_49083_0_1				2.01714	1.01231	0.000184097	0.00635726
dd_Smed_v6_31605_0_1				2.0211	1.01514	0.000462835	0.0132444
dd_Smed_v6_7710_0_1	ms3_5892			2.02885	1.02066	1.92861e-09	2.58903e-07
dd_Smed_v6_7131_0_1		peptidase inhibitor 16	PI16	2.03897	1.02784	0.000174277	0.00607677
dd_Smed_v6_940_0_10				2.05432	1.03866	0.000593613	0.0160784
dd_Smed_v6_8258_0_1				2.06151	1.0437	0.000210764	0.00712914
dd_Smed_v6_2873_0_1				2.08213	1.05806	1.08477e-22	5.9743e-20
dd_Smed_v6_5276_0_3				2.09972	1.0702	2.96008e-08	3.0276e-06
dd_Smed_v6_11764_0_4	phax	phosphorylated adaptor for RNA export	PHAX	2.10036	1.07063	0.0037605	0.06225
dd_Smed_v6_6163_0_1	dcp1a	decapping mRNA 1A	DCP1A	2.10564	1.07426	0.00031394	0.00971632
dd_Smed_v6_10084_0_2	dynll2	dynein light chain LC8-type 1	DYNLL1	2.13011	1.09093	0.00699912	0.0952688
dd_Smed_v6_6834_0_4	t265_15672			2.14052	1.09796	1.82434e-12	3.59495e-10
dd_Smed_v6_896_0_1	gs2	glutamate-ammonia ligase	GLUL	2.14071	1.09809	2.70365e-09	3.54096e-07
dd_Smed_v6_8148_0_3				2.14203	1.09898	0.00675987	0.0929547
dd_Smed_v6_4793_0_1				2.1485	1.10333	5.42104e-05	0.00233137
dd_Smed_v6_11402_0_1		RNA binding motif, single stranded interacting protein 1	RBMS1	2.16315	1.11313	1.69013e-11	3.02519e-09
dd_Smed_v6_5676_0_2	aca1_5187			2.16625	1.1152	0.00104163	0.0245321
dd_Smed_v6_9584_0_1	follistatin			2.17316	1.1198	0.00164178	0.0347085
dd_Smed_v6_499_0_1	ubc			2.17844	1.1233	2.38717e-11	4.10192e-09
dd_Smed_v6_49327_0_1	unc79			2.18205	1.12569	0.00249246	0.0459138
dd_Smed_v6_13690_0_1				2.19223	1.1324	0.00298649	0.0526656
dd_Smed_v6_10793_0_2	ms3_1913			2.20024	1.13766	0.00154749	0.0332286
dd_Smed_v6_14011_0_1				2.21229	1.14554	5.38033e-08	5.22914e-06
dd_Smed_v6_8829_0_1		phosphogluconate dehydrogenase	PGD	2.23736	1.1618	1.26277e-06	9.19925e-05
dd_Smed_v6_12978_0_6				2.2423	1.16498	0.000658013	0.0173417
dd_Smed_v6_5761_0_2				2.26994	1.18265	0.00219466	0.0426212
dd_Smed_v6_6952_0_1				2.27614	1.18659	5.5211e-20	2.37175e-17
dd_Smed_v6_2514_0_3	aael_aael6242			2.29325	1.1974	0.000726358	0.0187517
dd_Smed_v6_34317_0_1	ccdc151			2.30838	1.20688	0.00142518	0.0313642
dd_Smed_v6_6938_0_1				2.31404	1.21041	1.49398e-07	1.28872e-05
dd_Smed_v6_15381_0_1	spata1	spermatogenesis associated 1	SPATA1	2.32204	1.21539	0.000696288	0.01815
dd_Smed_v6_313_0_1				2.40978	1.2689	6.87897e-05	0.00284689
dd_Smed_v6_7097_0_1	slc6a9			2.41236	1.27044	0.000227227	0.00752177
dd_Smed_v6_6346_0_1				2.41679	1.27309	2.05924e-19	8.67262e-17
dd_Smed_v6_10409_0_7	aca1_5187			2.46901	1.30393	0.0015874	0.0337901
dd_Smed_v6_17303_0_1				2.49644	1.31987	0.00153119	0.0330539
dd_Smed_v6_7453_0_1				2.51499	1.33055	6.47848e-14	1.49625e-11
dd_Smed_v6_6912_0_1	nucb1	nucleobindin 1	NUCB1	2.52917	1.33866	0.00204801	0.0408046
dd_Smed_v6_14143_0_1				2.53445	1.34167	2.53713e-07	2.07996e-05
dd_Smed_v6_25732_0_1				2.54814	1.34944	0.00375052	0.06225
dd_Smed_v6_240_0_1				2.55327	1.35234	0.0010001	0.0237622
dd_Smed_v6_17118_0_1				2.56497	1.35894	0.000155369	0.00551599
dd_Smed_v6_18003_0_1	oct-tyrr			2.59551	1.37602	3.74262e-17	1.18217e-14
dd_Smed_v6_2635_0_3				2.60135	1.37926	0.000161164	0.00567481
dd_Smed_v6_3259_0_7				2.61505	1.38684	8.08871e-06	0.000456004
dd_Smed_v6_16873_0_1				2.62315	1.3913	3.19868e-05	0.00151702
dd_Smed_v6_208_0_1				2.65332	1.4078	9.28672e-05	0.00362672
dd_Smed_v6_1349_0_1				2.66851	1.41604	3.98588e-06	0.000241844
dd_Smed_v6_8012_0_1	bdh1	short chain dehydrogenase/reductase family 9C, member 7	SDR9C7	2.67197	1.4179	2.84376e-44	1.01802e-40
dd_Smed_v6_16557_0_2				2.67797	1.42114	3.28585e-05	0.00155114
dd_Smed_v6_5760_0_1				2.69463	1.43009	1.3673e-17	4.58878e-15
dd_Smed_v6_13892_0_1	slc7a-5			2.72888	1.44831	0.00130897	0.029348
dd_Smed_v6_38260_0_1				2.7291	1.44842	0.00103692	0.0244572
dd_Smed_v6_3941_0_1	p4hb	prolyl 4-hydroxylase, beta polypeptide	P4HB	2.73058	1.44921	7.92107e-08	7.3252e-06
dd_Smed_v6_120_0_1	ubc			2.74611	1.45739	3.03722e-07	2.4525e-05
dd_Smed_v6_7967_0_1	ms3_24	lipase, gastric	LIPF	2.76396	1.46674	0.00503197	0.0759535
dd_Smed_v6_27863_0_1				2.81049	1.49082	0.000780932	0.0199449
dd_Smed_v6_5245_0_1	pi16	GLI pathogenesis related 1 like 1	GLIPR1L1	2.86678	1.51943	5.94285e-09	7.32929e-07
dd_Smed_v6_3583_0_1				2.86842	1.52026	4.14124e-43	1.27071e-39
dd_Smed_v6_14162_0_1	otofa	otoferlin	OTOF	2.87978	1.52596	1.46684e-07	1.27041e-05
dd_Smed_v6_11758_0_1				2.88254	1.52734	2.04799e-09	2.73222e-07
dd_Smed_v6_16605_0_1				2.90764	1.53985	1.07707e-07	9.55963e-06
dd_Smed_v6_882_0_1				2.91042	1.54123	0.0010254	0.0243096
dd_Smed_v6_18131_0_1	cyp2b13			2.9169	1.54444	7.74461e-21	3.61623e-18
dd_Smed_v6_5390_0_1	unc79			2.91891	1.54543	5.63682e-07	4.40266e-05
dd_Smed_v6_433_0_1	ms3_7294	peptidase inhibitor 16	PI16	2.92476	1.54832	6.27967e-05	0.00265514
dd_Smed_v6_4706_1_6	kat5	lysine acetyltransferase 5	KAT5	2.98047	1.57554	0.00139955	0.030927
dd_Smed_v6_6179_0_1	ms3_6893			2.98142	1.576	0.00278605	0.0498065
dd_Smed_v6_331_0_1				3.01729	1.59325	0.000410545	0.0119974
dd_Smed_v6_7651_0_1	pi16	peptidase inhibitor 16	PI16	3.05938	1.61324	4.00761e-05	0.0018046
dd_Smed_v6_3259_0_6				3.12428	1.64352	1.36207e-06	9.68735e-05
dd_Smed_v6_6543_0_1	mtr_3g9562			3.12863	1.64553	7.47663e-08	6.9822e-06
dd_Smed_v6_12485_0_1	dhps	deoxyhypusine synthase	DHPS	3.15274	1.65661	1.06431e-16	3.26576e-14
dd_Smed_v6_7378_0_1				3.18073	1.66936	0.000159626	0.00562991
dd_Smed_v6_16932_0_1				3.23231	1.69257	2.14234e-05	0.00109041
dd_Smed_v6_1175_0_1				3.25487	1.7026	1.94431e-10	3.07072e-08
dd_Smed_v6_1189_0_1	oxct1	3-oxoacid CoA-transferase 1	OXCT1	3.28198	1.71457	4.67034e-22	2.38844e-19
dd_Smed_v6_14690_0_3				3.308	1.72596	1.98071e-10	3.10537e-08
dd_Smed_v6_2635_0_4		zinc finger protein 546	ZNF546	3.342	1.74071	0.00257715	0.0471104
dd_Smed_v6_1267_0_1				3.34669	1.74273	1.32098e-35	2.18256e-32
dd_Smed_v6_9731_0_1	lipa	lipase, family member M	LIPM	3.3654	1.75078	0.00082731	0.0208321
dd_Smed_v6_7632_0_2	pip5k59b			3.36937	1.75248	0.00453813	0.0702265
dd_Smed_v6_2394_0_1	cyp2j2	cytochrome P450, family 2, subfamily J, polypeptide 2	CYP2J2	3.37741	1.75592	3.83914e-05	0.00175264
dd_Smed_v6_13850_0_1				3.40507	1.76768	1.74875e-09	2.3773e-07
dd_Smed_v6_17991_0_3	ms3_1913			3.44124	1.78293	0.00154299	0.0331752
dd_Smed_v6_16354_0_1				3.45314	1.78791	2.8425e-12	5.50036e-10
dd_Smed_v6_3913_0_1				3.45374	1.78816	7.61392e-09	9.18761e-07
dd_Smed_v6_11355_0_1				3.61117	1.85247	7.5755e-06	0.000429325
dd_Smed_v6_1530_0_1	ms3_1139			3.63835	1.86328	0.00045093	0.0129659
dd_Smed_v6_14707_0_6	dnah6	dynein axonemal heavy chain 6	DNAH6	3.65296	1.86907	0.00147764	0.032124
dd_Smed_v6_18454_0_1				3.71673	1.89403	8.93626e-05	0.00352187
dd_Smed_v6_10625_0_2	cyp2c5	cytochrome P450, family 2, subfamily C, polypeptide 19	CYP2C19	3.7243	1.89697	1.29604e-08	1.48864e-06
dd_Smed_v6_88877_0_1				3.79694	1.92484	0.00010808	0.00410874
dd_Smed_v6_2664_0_1				3.80888	1.92937	1.57749e-17	5.21275e-15
dd_Smed_v6_8007_0_2				3.87984	1.956	0.00573712	0.0828142
dd_Smed_v6_1764_0_4	sec24c			3.91605	1.9694	0.0043581	0.0683776
dd_Smed_v6_1141_0_1	glipr1l3	peptidase inhibitor 16	PI16	4.01005	2.00362	1.7221e-07	1.45626e-05
dd_Smed_v6_566_0_2				4.08289	2.02959	0.00068491	0.0178968
dd_Smed_v6_6151_0_1	ms3_2162	PLAC8-like 1	PLAC8L1	4.09203	2.03282	1.35642e-06	9.67922e-05
dd_Smed_v6_5572_0_2		mediator complex subunit 7	MED7	4.19863	2.06992	0.000202891	0.00689541
dd_Smed_v6_18645_0_1				4.25676	2.08976	2.3727e-09	3.12658e-07
dd_Smed_v6_28638_0_1	traf2			4.40011	2.13754	2.61185e-19	1.07884e-16
dd_Smed_v6_566_0_1				4.50797	2.17248	0.00122853	0.0280123
dd_Smed_v6_1952_0_1				4.7678	2.25332	3.09076e-08	3.14627e-06
dd_Smed_v6_10578_0_1		caveolin 3	CAV3	4.80354	2.2641	6.55259e-12	1.2133e-09
dd_Smed_v6_3606_0_1				5.61674	2.48973	1.25144e-05	0.000665336
dd_Smed_v6_343_0_1	pmp-1			5.87292	2.55408	1.23845e-07	1.09019e-05
dd_Smed_v6_343_0_2				6.12639	2.61504	7.66137e-08	7.12375e-06
dd_Smed_v6_460_0_1				6.85279	2.77669	1.27387e-39	3.42019e-36
dd_Smed_v6_12619_0_1				7.12962	2.83383	1.33703e-09	1.86481e-07
dd_Smed_v6_4185_0_1				7.91175	2.984	2.33749e-21	1.14107e-18
dd_Smed_v6_8451_0_5				8.37459	3.06602	0.00200352	0.040245
dd_Smed_v6_17366_0_2	ms3_5276			8.41903	3.07365	0.00714039	0.0964581
dd_Smed_v6_18770_0_1				8.62657	3.10879	2.42095e-07	1.99999e-05
dd_Smed_v6_2184_0_1				8.78202	3.13455	1.20454e-05	0.000641996
dd_Smed_v6_9627_0_1	aael_aael4682			9.13214	3.19095	1.18288e-05	0.000635175
dd_Smed_v6_23420_0_1				9.34816	3.22468	4.90199e-20	2.14877e-17
dd_Smed_v6_55_0_1				9.58842	3.26129	3.50659e-22	1.83702e-19
dd_Smed_v6_30891_0_1				10.3089	3.36582	4.86078e-19	1.93342e-16
dd_Smed_v6_644_0_1				10.7285	3.42337	1.11308e-37	2.65642e-34
dd_Smed_v6_12691_0_1				11.4793	3.52096	4.4899e-10	6.74396e-08
dd_Smed_v6_6535_0_3	cg6927			12.2774	3.61793	0.00272169	0.0489607
dd_Smed_v6_427_0_3				15.9305	3.99372	0.00405306	0.0651603
dd_Smed_v6_135_0_1	tph1			17.7938	4.1533	3.01524e-12	5.78253e-10
dd_Smed_v6_23630_0_1	aael_aael4682			21.7274	4.44145	3.39208e-06	0.000208764
dd_Smed_v6_12927_0_2	pkn3	v-akt murine thymoma viral oncogene homolog 3	AKT3	23.2871	4.54146	7.02961e-08	6.59341e-06
dd_Smed_v6_44211_0_1	iscw_iscw15888	tissue factor pathway inhibitor 2	TFPI2	33.7808	5.07813	4.44002e-13	9.25895e-11
dd_Smed_v6_1268_0_1				34.2339	5.09735	5.53537e-07	4.3392e-05
dd_Smed_v6_44211_0_2	iscw_iscw15888			38.4953	5.26661	2.36452e-08	2.56447e-06
dd_Smed_v6_7893_0_7		C-type lectin domain family 3 member A	CLEC3A	38.5449	5.26847	0.00416399	0.0662998
dd_Smed_v6_10656_0_2	ms3_237			38.8718	5.28065	0.00215157	0.0420506
dd_Smed_v6_574_0_1				42.4268	5.4069	7.75843e-31	8.7707e-28
dd_Smed_v6_4438_0_6				60.1908	5.91147	5.29165e-08	5.16634e-06
dd_Smed_v6_740_0_2	col5a2			79.623	6.31511	0.00231925	0.0438128
dd_Smed_v6_22973_0_1		glutamate ionotropic receptor AMPA type subunit 4	GRIA4	95.659	6.57983	4.68693e-10	6.94279e-08
dd_Smed_v6_4783_0_6				118.016	6.88283	0.00210717	0.0413709
dd_Smed_v6_2577_0_2				307.194	8.26301	0.000400739	0.0118072
dd_Smed_v6_2383_0_6		heterogeneous nuclear ribonucleoprotein H2 (H')	HNRNPH2	436.346	8.76933	0.00490603	0.0745765
dd_Smed_v6_12499_0_3				469.12	8.87381	0.0022006	0.042632
dd_Smed_v6_570_0_1				620.715	9.27779	5.03173e-19	1.96503e-16
dd_Smed_v6_4092_0_5	ms3_8897			711.867	9.47546	1.16143e-07	1.0266e-05
dd_Smed_v6_1028_0_1				8356.95	13.0288	5.23779e-19	2.00897e-16
dd_Smed_v6_12980_0_2	ms3_694	SUMO1/sentrin specific peptidase 7	SENP7	6.54336e+06	22.6416	3.77245e-13	8.18469e-11
dd_Smed_v6_18393_0_4	unc5a	unc-5 netrin receptor A	UNC5A	9.31438e+06	23.151	1.10769e-13	2.50442e-11

## Sheet: RNA-seq_Head_body_comparison
Day 14 whole worm: unique downregulated transcripts after soxb1-2 RNAi	Unique day 14 whole worm gene names/symbols	Day 17 head: unique downregulated transcripts after soxb1-2 RNAi	Day 17 unique head gene names/symbols	Day 17/14 head and whole worm: matching downregulated transcripts after soxB1-2 RNAi	Day 17/14 head and whole worm: matching gene names symbols
dd_Smed_v6_517_0_1		dd_Smed_v6_21837_0_2	pcdh7	dd_Smed_v6_8555_0_1	cav1
dd_Smed_v6_11294_0_6		dd_Smed_v6_12988_0_1	ms3_2162	dd_Smed_v6_8567_0_1
dd_Smed_v6_17481_0_1	hmcn2	dd_Smed_v6_13222_0_2		dd_Smed_v6_10104_0_1
dd_Smed_v6_48621_0_1		dd_Smed_v6_9501_0_2		dd_Smed_v6_380_0_1
dd_Smed_v6_9607_0_13		dd_Smed_v6_38236_0_1		dd_Smed_v6_716_0_1
dd_Smed_v6_16438_0_1	ms3_6897	dd_Smed_v6_23127_0_1	ucrpa7_381	dd_Smed_v6_1363_0_1	ctsl
dd_Smed_v6_19448_0_1		dd_Smed_v6_39131_0_1		dd_Smed_v6_23416_0_1	lrrc74a
dd_Smed_v6_28437_0_1		dd_Smed_v6_15737_0_1		dd_Smed_v6_950_0_1
dd_Smed_v6_3895_0_2		dd_Smed_v6_14153_0_3		dd_Smed_v6_8104_0_1	soxb1-2
dd_Smed_v6_10887_0_2		dd_Smed_v6_59373_0_1	dnai1	dd_Smed_v6_14102_0_1
dd_Smed_v6_14219_0_1	agbl3	dd_Smed_v6_27699_0_1		dd_Smed_v6_23879_0_1	pcdh7
dd_Smed_v6_11442_0_1		dd_Smed_v6_36253_0_1		dd_Smed_v6_15263_0_1
dd_Smed_v6_904_0_1	ms3_4918	dd_Smed_v6_13975_0_2	hmcn1	dd_Smed_v6_39713_0_1
dd_Smed_v6_17460_0_1	cdkl2	dd_Smed_v6_10487_0_3	agap_agap12926	dd_Smed_v6_17897_0_1
dd_Smed_v6_23624_0_2		dd_Smed_v6_4472_0_1		dd_Smed_v6_13975_0_1	pkd1L-2
dd_Smed_v6_9787_0_1		dd_Smed_v6_45275_0_1		dd_Smed_v6_7545_0_1	hmcn1
dd_Smed_v6_31160_0_1		dd_Smed_v6_364_0_4		dd_Smed_v6_7064_0_1
dd_Smed_v6_13060_0_1		dd_Smed_v6_364_0_6		dd_Smed_v6_29517_0_1	nompc
dd_Smed_v6_315_0_1		dd_Smed_v6_13975_0_3	ms3_2162	dd_Smed_v6_17064_0_1	lrrc74a
dd_Smed_v6_32573_0_1		dd_Smed_v6_39721_0_1	dnai1	dd_Smed_v6_12102_0_1	ms3_6596
dd_Smed_v6_593_1_4		dd_Smed_v6_37289_0_1		dd_Smed_v6_19825_0_1	kcnka
dd_Smed_v6_593_1_30		dd_Smed_v6_26481_0_1	ms3_79	dd_Smed_v6_9687_0_1	c17orf98
dd_Smed_v6_22479_0_1	hesl-3	dd_Smed_v6_4986_0_1	casp3	dd_Smed_v6_16808_0_1	sargasso
dd_Smed_v6_2320_0_1		dd_Smed_v6_16870_0_1		dd_Smed_v6_20769_0_1	cg6927
dd_Smed_v6_364_0_8	cyp2r1	dd_Smed_v6_15800_0_1		dd_Smed_v6_15098_0_1	ms3_6156
dd_Smed_v6_10776_0_1		dd_Smed_v6_16477_0_1		dd_Smed_v6_13481_0_1
dd_Smed_v6_21826_0_6		dd_Smed_v6_19322_0_1		dd_Smed_v6_6791_0_1
dd_Smed_v6_22370_0_1		dd_Smed_v6_12671_0_1		dd_Smed_v6_364_0_2	tsp_193
dd_Smed_v6_10791_0_1	micall2	dd_Smed_v6_12844_0_1		dd_Smed_v6_21003_0_1	nompc
dd_Smed_v6_13374_0_1	hmcn2	dd_Smed_v6_29139_0_1		dd_Smed_v6_12955_0_1	pkd2-1
dd_Smed_v6_8903_0_1		dd_Smed_v6_27909_0_1	slc16a-24	dd_Smed_v6_21548_0_1	cg427
dd_Smed_v6_7198_0_5		dd_Smed_v6_48874_0_1		dd_Smed_v6_9950_0_1	agap_agap12926
dd_Smed_v6_23677_0_1		dd_Smed_v6_17085_0_1		dd_Smed_v6_17916_0_1
dd_Smed_v6_14117_0_2		dd_Smed_v6_28164_0_1		dd_Smed_v6_6471_0_1	micpun_12212
dd_Smed_v6_593_0_2		dd_Smed_v6_8471_0_2		dd_Smed_v6_4822_0_1
dd_Smed_v6_12144_0_1		dd_Smed_v6_40498_0_1		dd_Smed_v6_12022_0_1	1729j7rik
dd_Smed_v6_357_0_1		dd_Smed_v6_36243_0_1	ms3_1367	dd_Smed_v6_20683_0_1
dd_Smed_v6_15077_0_1		dd_Smed_v6_30680_0_1		dd_Smed_v6_503_0_1
dd_Smed_v6_11243_0_23		dd_Smed_v6_29633_0_1		dd_Smed_v6_19428_0_1
dd_Smed_v6_2335_0_2		dd_Smed_v6_74289_0_1		dd_Smed_v6_11892_0_1	dnai1
dd_Smed_v6_9108_0_1	dfa_9394	dd_Smed_v6_39448_0_1		dd_Smed_v6_9290_0_1	gclm
dd_Smed_v6_13683_0_1	fam149a	dd_Smed_v6_43824_0_1	phum_phum53197	dd_Smed_v6_14226_0_1
dd_Smed_v6_12360_0_1		dd_Smed_v6_29704_0_1		dd_Smed_v6_3988_0_1	sppl2a
dd_Smed_v6_16220_0_1	wdr34	dd_Smed_v6_12352_0_4		dd_Smed_v6_18303_0_1	mastl
dd_Smed_v6_678_0_1		dd_Smed_v6_14477_0_1		dd_Smed_v6_11972_0_1
dd_Smed_v6_21347_0_1	tlx-1	dd_Smed_v6_30093_0_1	nsun7	dd_Smed_v6_12811_0_1	stumble
dd_Smed_v6_18805_0_1		dd_Smed_v6_8062_0_2	acss3	dd_Smed_v6_5649_1_2
dd_Smed_v6_7140_0_1		dd_Smed_v6_76876_0_1		dd_Smed_v6_13367_0_1	ucrnp2_5554
dd_Smed_v6_14428_0_1	mpeg1	dd_Smed_v6_16909_0_1	iscw_iscw3645	dd_Smed_v6_299_0_1	ms3_595
dd_Smed_v6_18527_0_1		dd_Smed_v6_15525_0_2	iscw_iscw4388	dd_Smed_v6_10877_0_1
dd_Smed_v6_11189_0_1		dd_Smed_v6_7198_0_6		dd_Smed_v6_15626_0_1	pkd2L-1
dd_Smed_v6_68_0_1	phavu_11g1796g	dd_Smed_v6_56774_0_1		dd_Smed_v6_17773_0_1	oda-dhcg
dd_Smed_v6_33384_0_1		dd_Smed_v6_17857_0_2	ms3_79	dd_Smed_v6_3875_0_1	traf5
dd_Smed_v6_24404_0_1		dd_Smed_v6_8691_0_1		dd_Smed_v6_30727_0_1
dd_Smed_v6_15039_0_1		dd_Smed_v6_593_1_13		dd_Smed_v6_15610_0_2
dd_Smed_v6_17271_0_1		dd_Smed_v6_1363_0_2	ctsl	dd_Smed_v6_15765_0_1
dd_Smed_v6_7905_0_1	slc4a-2	dd_Smed_v6_2635_0_8		dd_Smed_v6_15605_0_1
dd_Smed_v6_14501_0_1		dd_Smed_v6_27650_0_1		dd_Smed_v6_33732_0_1
dd_Smed_v6_56_0_1		dd_Smed_v6_6421_0_1		dd_Smed_v6_18077_0_1
dd_Smed_v6_13967_0_1	ms3_6897	dd_Smed_v6_42798_0_1	colec11	dd_Smed_v6_8615_0_1
dd_Smed_v6_430_0_1	pou3f1	dd_Smed_v6_15589_0_1		dd_Smed_v6_3175_0_1
dd_Smed_v6_11210_0_2	ift22	dd_Smed_v6_20159_0_2	dcdc2	dd_Smed_v6_4124_0_1	abcb1b
dd_Smed_v6_155_2_1		dd_Smed_v6_1363_0_3	ctsl	dd_Smed_v6_15118_0_1
dd_Smed_v6_18258_0_1		dd_Smed_v6_28678_0_1		dd_Smed_v6_3952_0_1
dd_Smed_v6_13681_0_5		dd_Smed_v6_35907_0_1		dd_Smed_v6_23484_0_1
dd_Smed_v6_5171_0_1		dd_Smed_v6_20234_0_1		dd_Smed_v6_16504_0_1
dd_Smed_v6_7362_0_1	ms3_87	dd_Smed_v6_2205_0_1		dd_Smed_v6_14858_0_1
dd_Smed_v6_19076_0_1		dd_Smed_v6_13104_0_1	hmcn1	dd_Smed_v6_34084_0_1
dd_Smed_v6_10083_0_1	pan_1c679	dd_Smed_v6_13801_0_1		dd_Smed_v6_12284_0_1	slc22a-7
dd_Smed_v6_4079_0_1		dd_Smed_v6_94260_0_1		dd_Smed_v6_10173_0_1
dd_Smed_v6_1139_0_7		dd_Smed_v6_17000_0_1		dd_Smed_v6_9995_0_1
dd_Smed_v6_12968_0_1		dd_Smed_v6_52293_0_1	cbr-klp-6	dd_Smed_v6_13523_0_1	aael_aael4682
dd_Smed_v6_13799_0_1		dd_Smed_v6_13677_0_2		dd_Smed_v6_1329_0_1
dd_Smed_v6_21815_0_4		dd_Smed_v6_17839_0_1		dd_Smed_v6_19336_0_1	ms3_1367
dd_Smed_v6_18934_0_6	patsas	dd_Smed_v6_18301_0_1		dd_Smed_v6_17076_0_1	ucrpa7_381
dd_Smed_v6_2716_1_1		dd_Smed_v6_12108_0_1	tctex1d1	dd_Smed_v6_1312_0_1
dd_Smed_v6_15379_0_1	iiv6gp231	dd_Smed_v6_22212_0_1		dd_Smed_v6_8695_0_1
dd_Smed_v6_7994_0_1		dd_Smed_v6_17551_0_1		dd_Smed_v6_8763_0_1
dd_Smed_v6_2205_0_4	ms3_623	dd_Smed_v6_15631_0_1		dd_Smed_v6_10573_0_1
dd_Smed_v6_16314_0_1		dd_Smed_v6_15610_0_1		dd_Smed_v6_17021_0_1
dd_Smed_v6_16608_0_1		dd_Smed_v6_17034_0_1		dd_Smed_v6_13327_0_1	pkd2-4
dd_Smed_v6_2446_0_2		dd_Smed_v6_24318_0_4		dd_Smed_v6_3572_0_1
dd_Smed_v6_10047_0_1	fopnl	dd_Smed_v6_2958_0_1		dd_Smed_v6_2357_0_1	dnai1
dd_Smed_v6_6444_0_1		dd_Smed_v6_1071_0_3		dd_Smed_v6_16592_0_1	t265_6738
dd_Smed_v6_2982_0_1	hsd17b12	dd_Smed_v6_3895_0_1		dd_Smed_v6_15795_0_1	ttc23l
dd_Smed_v6_10331_0_1		dd_Smed_v6_1744_0_1		dd_Smed_v6_12435_0_1	sat2
dd_Smed_v6_758_1_1		dd_Smed_v6_28427_0_1	dnai1	dd_Smed_v6_1881_0_1	ms3_5957
dd_Smed_v6_11553_0_1	btbdl	dd_Smed_v6_23472_0_1		dd_Smed_v6_10509_0_1
dd_Smed_v6_7094_0_1	inx-1	dd_Smed_v6_19336_0_2		dd_Smed_v6_13656_0_1
dd_Smed_v6_8886_0_1		dd_Smed_v6_14355_0_1	ncliv_27	dd_Smed_v6_22503_0_1	micpun_12212
dd_Smed_v6_9459_0_1	prkaca	dd_Smed_v6_16395_0_1		dd_Smed_v6_26507_0_1
dd_Smed_v6_11411_0_4		dd_Smed_v6_6535_0_2	cre_17462	dd_Smed_v6_14474_0_1	ms3_1367
dd_Smed_v6_13092_0_1		dd_Smed_v6_34066_0_1		dd_Smed_v6_16975_0_1
dd_Smed_v6_11587_0_1		dd_Smed_v6_709_0_1		dd_Smed_v6_7770_0_1
dd_Smed_v6_13431_0_1	srprb	dd_Smed_v6_3571_0_1	aca1_5187	dd_Smed_v6_10968_0_1	ms3_5489
dd_Smed_v6_8977_0_1		dd_Smed_v6_3286_0_20	ubc	dd_Smed_v6_1548_0_1
dd_Smed_v6_9924_0_1		dd_Smed_v6_6600_0_8	unc79	dd_Smed_v6_10627_0_1
dd_Smed_v6_18133_0_1	dthd1	dd_Smed_v6_6380_0_1	ms3_1913	dd_Smed_v6_1366_0_1	ms3_321
dd_Smed_v6_3220_0_1	trpm6	dd_Smed_v6_22685_0_1	mecom	dd_Smed_v6_14190_0_1	hmcn1
dd_Smed_v6_13454_0_2		dd_Smed_v6_2205_0_3		dd_Smed_v6_13009_0_1	foxj1-5
dd_Smed_v6_3851_0_2	agbl3	dd_Smed_v6_6927_0_1		dd_Smed_v6_17661_0_1
dd_Smed_v6_2423_0_1		dd_Smed_v6_53113_0_1		dd_Smed_v6_14646_0_1	mocs3
dd_Smed_v6_10215_0_1	ms3_4918	dd_Smed_v6_7523_0_1		dd_Smed_v6_13336_0_1
dd_Smed_v6_6921_0_2	cdkl2	dd_Smed_v6_8392_0_1	tryptophan hydroxylase (tph)	dd_Smed_v6_13134_0_1	slc25a-21
dd_Smed_v6_12762_0_1		dd_Smed_v6_46925_0_1		dd_Smed_v6_9545_0_1	ift2
dd_Smed_v6_5570_0_1		dd_Smed_v6_20435_0_1		dd_Smed_v6_9098_0_1	nek11
dd_Smed_v6_6797_0_4		dd_Smed_v6_20189_0_1		dd_Smed_v6_20336_0_1
dd_Smed_v6_16659_0_1		dd_Smed_v6_14791_0_4	fbxw11	dd_Smed_v6_9783_0_1
dd_Smed_v6_9074_0_1		dd_Smed_v6_15501_0_2		dd_Smed_v6_7815_0_1	ftcd
dd_Smed_v6_14647_0_1	agbl3	dd_Smed_v6_14319_0_1		dd_Smed_v6_5692_0_1
dd_Smed_v6_13876_0_1		dd_Smed_v6_15525_0_1	pkd1L-1	dd_Smed_v6_6769_0_1
dd_Smed_v6_9977_0_3	hsp9aa1	dd_Smed_v6_4311_0_1		dd_Smed_v6_7005_0_1
dd_Smed_v6_2867_0_1	gm1661	dd_Smed_v6_12765_0_1		dd_Smed_v6_10152_0_1	foxj1-4
dd_Smed_v6_5910_0_1		dd_Smed_v6_33857_0_1		dd_Smed_v6_15551_0_1	fbxl7
dd_Smed_v6_6559_0_1	rpgr	dd_Smed_v6_1152_2_11		dd_Smed_v6_9866_0_1	cg2811
dd_Smed_v6_11974_0_4		dd_Smed_v6_26884_0_1		dd_Smed_v6_1787_0_1
dd_Smed_v6_13139_0_1	ddhd1	dd_Smed_v6_19948_0_1		dd_Smed_v6_8722_0_1	cby1
dd_Smed_v6_6852_0_1	gasu_65	dd_Smed_v6_13007_0_1		dd_Smed_v6_3658_0_1
dd_Smed_v6_12835_0_2		dd_Smed_v6_10363_0_1		dd_Smed_v6_16286_0_2	ms3_775
dd_Smed_v6_14103_0_1		dd_Smed_v6_42389_0_1	spog_2391	dd_Smed_v6_12010_0_1	ovol1
dd_Smed_v6_4711_0_1	aael_aael1428	dd_Smed_v6_1356_0_1		dd_Smed_v6_14117_0_1	ms3_79
dd_Smed_v6_3084_0_1		dd_Smed_v6_10823_0_3		dd_Smed_v6_3765_0_1
dd_Smed_v6_12505_0_2		dd_Smed_v6_29884_0_1		dd_Smed_v6_7292_0_1	srm
dd_Smed_v6_8685_0_1		dd_Smed_v6_8425_0_1	ms3_9147	dd_Smed_v6_3121_1_1	casp3
dd_Smed_v6_17647_0_1		dd_Smed_v6_10460_0_2		dd_Smed_v6_13517_0_1
dd_Smed_v6_7960_0_1		dd_Smed_v6_25126_0_1		dd_Smed_v6_17162_0_1	cdkl2
dd_Smed_v6_15224_0_1	ms3_2836	dd_Smed_v6_9234_0_1	pcdh7	dd_Smed_v6_13669_0_1	ms3_6156
dd_Smed_v6_9472_0_1		dd_Smed_v6_14097_0_1	agap_agap12926	dd_Smed_v6_3340_0_1	rpb8
dd_Smed_v6_10460_0_1	ppil6	dd_Smed_v6_30678_0_1		dd_Smed_v6_12877_0_1
dd_Smed_v6_13185_0_1	ms3_4918	dd_Smed_v6_8348_0_1		dd_Smed_v6_3194_0_1
dd_Smed_v6_9117_0_1		dd_Smed_v6_10749_0_1		dd_Smed_v6_10962_0_1	pkd1L-3
dd_Smed_v6_14707_0_9		dd_Smed_v6_11778_0_2	lrrc74a	dd_Smed_v6_13061_0_1	traf2
dd_Smed_v6_1296_0_1		dd_Smed_v6_12408_0_3		dd_Smed_v6_13489_0_1
dd_Smed_v6_5162_0_1	lmln	dd_Smed_v6_18321_0_1	ms3_1138	dd_Smed_v6_7631_0_1
dd_Smed_v6_14409_0_2		dd_Smed_v6_10282_0_1	syne1
dd_Smed_v6_20969_0_1		dd_Smed_v6_27561_0_2
dd_Smed_v6_3670_0_1	dnahb-1	dd_Smed_v6_14631_0_1
dd_Smed_v6_11176_0_1	foxred1	dd_Smed_v6_7161_0_1
dd_Smed_v6_1617_0_3		dd_Smed_v6_25582_0_1
dd_Smed_v6_12339_0_1	cdkl2	dd_Smed_v6_24318_0_2
dd_Smed_v6_10327_0_1		dd_Smed_v6_8016_0_1	t265_14864
dd_Smed_v6_10601_0_1		dd_Smed_v6_6538_0_3	dnah6
dd_Smed_v6_11371_0_1	cc2d2a	dd_Smed_v6_12455_0_1
dd_Smed_v6_18065_0_3		dd_Smed_v6_22102_0_1
dd_Smed_v6_18752_0_1		dd_Smed_v6_9387_0_1
dd_Smed_v6_17017_0_1	slc1a-1	dd_Smed_v6_9977_0_1	pkd2L-2
dd_Smed_v6_13296_0_1	cep72	dd_Smed_v6_6941_0_4	dnah2
dd_Smed_v6_13694_0_1	cp1	dd_Smed_v6_15142_0_1
		dd_Smed_v6_11492_0_1
		dd_Smed_v6_13659_0_1
		dd_Smed_v6_364_0_7
		dd_Smed_v6_4092_0_3	ms3_8897
		dd_Smed_v6_19827_0_1	wdr86
		dd_Smed_v6_41749_0_1
		dd_Smed_v6_1616_0_1
		dd_Smed_v6_2937_0_1	dyak\ge17475
		dd_Smed_v6_16869_0_1	slc26a-5
		dd_Smed_v6_20223_0_1	cbr-klp-6
		dd_Smed_v6_4113_0_2
		dd_Smed_v6_6952_0_3
		dd_Smed_v6_10607_0_1
		dd_Smed_v6_5087_1_2
		dd_Smed_v6_13662_0_1
		dd_Smed_v6_5665_0_1	traf6_
		dd_Smed_v6_36844_0_1	gcr87
		dd_Smed_v6_3629_0_2	ms3_588
		dd_Smed_v6_7581_0_1
		dd_Smed_v6_12066_0_1	lrrc74a
		dd_Smed_v6_10715_0_1
		dd_Smed_v6_23749_0_1
		dd_Smed_v6_5497_0_1
		dd_Smed_v6_30562_0_1	pou4-2
		dd_Smed_v6_7244_0_2	sbf1
		dd_Smed_v6_9009_0_1	dnah3
		dd_Smed_v6_10136_0_1	lrrd1
		dd_Smed_v6_11304_0_1	cg427
		dd_Smed_v6_12588_0_1	drc7
		dd_Smed_v6_6535_0_1	cre_17462
		dd_Smed_v6_21056_0_1
		dd_Smed_v6_7896_0_2
		dd_Smed_v6_12170_0_2	foxn(p)
		dd_Smed_v6_6904_0_1
		dd_Smed_v6_15866_0_1
		dd_Smed_v6_14940_0_1
		dd_Smed_v6_11326_0_1
		dd_Smed_v6_6004_0_1	cdk11-like
		dd_Smed_v6_4052_0_1
		dd_Smed_v6_9363_0_1	vwa3b
		dd_Smed_v6_14698_0_1
		dd_Smed_v6_7143_0_1	ippk
		dd_Smed_v6_10029_0_1
		dd_Smed_v6_4311_0_2
		dd_Smed_v6_1189_0_2	oxct1
		dd_Smed_v6_15038_0_1
		dd_Smed_v6_6883_0_1	tekt3
		dd_Smed_v6_14635_0_1	foxj1-1
		dd_Smed_v6_3287_0_1	tekt1
		dd_Smed_v6_4433_0_1	ms3_2162
		dd_Smed_v6_5440_0_1	dnai1
		dd_Smed_v6_19518_0_1	ms3_6156
		dd_Smed_v6_12043_0_1
		dd_Smed_v6_10212_0_1	iscw_iscw242
		dd_Smed_v6_11739_0_1
		dd_Smed_v6_7326_0_1	wntP-2
		dd_Smed_v6_11210_0_1	ms3_775
		dd_Smed_v6_6338_0_1	tsp_193
		dd_Smed_v6_8563_0_1
		dd_Smed_v6_10140_0_1
		dd_Smed_v6_9484_0_1	iqca1
		dd_Smed_v6_9766_0_1	LRRC5
		dd_Smed_v6_11187_0_1	aael_aael14668
		dd_Smed_v6_20782_0_1	abca1
		dd_Smed_v6_10218_0_2
		dd_Smed_v6_12110_0_1	ms3_6156
		dd_Smed_v6_12049_0_1
		dd_Smed_v6_7428_0_2
		dd_Smed_v6_14890_0_1	fbxl13
		dd_Smed_v6_18478_0_1	inpp5e
		dd_Smed_v6_15138_0_1	tmem232
		dd_Smed_v6_26550_0_1
		dd_Smed_v6_10682_0_1
		dd_Smed_v6_12378_0_1
		dd_Smed_v6_12116_0_1	ms3_745
		dd_Smed_v6_7835_0_1
		dd_Smed_v6_10893_0_2	cfap7
		dd_Smed_v6_15642_0_1	traf2
		dd_Smed_v6_9517_0_1
		dd_Smed_v6_4113_0_1	oda-dhcg
		dd_Smed_v6_10485_0_1	iscw_iscw242
		dd_Smed_v6_357_0_2
		dd_Smed_v6_5385_0_1	loag_513
		dd_Smed_v6_17692_0_1
		dd_Smed_v6_1748_0_1	meta1
		dd_Smed_v6_9227_0_1	iqub
		dd_Smed_v6_5175_0_1
		dd_Smed_v6_9789_0_1	b3galt5
		dd_Smed_v6_12856_0_1	c5h4orf51
		dd_Smed_v6_14979_0_1
		dd_Smed_v6_4669_0_1
		dd_Smed_v6_125_0_2	ahnak
		dd_Smed_v6_17542_0_1
		dd_Smed_v6_491_1_1
		dd_Smed_v6_12801_0_1	ms3_79
		dd_Smed_v6_12703_0_1	ccdc189
		dd_Smed_v6_7027_0_1
		dd_Smed_v6_9201_0_1	chc_t89791
		dd_Smed_v6_8252_0_1	lhx1
		dd_Smed_v6_430_0_2
		dd_Smed_v6_18628_0_1	cfap74
		dd_Smed_v6_25487_0_1	tcm_1387
		dd_Smed_v6_14985_0_1	lrrc63
		dd_Smed_v6_16581_0_1	th
		dd_Smed_v6_2821_0_1	casp3
		dd_Smed_v6_14506_0_1
		dd_Smed_v6_16127_0_1	heatr4
		dd_Smed_v6_12717_0_1	ttll3
		dd_Smed_v6_9265_0_1
		dd_Smed_v6_2582_1_1
		dd_Smed_v6_17861_0_1	ankat-1
		dd_Smed_v6_14450_0_1	ms3_775
		dd_Smed_v6_125_0_1	ahnak
		dd_Smed_v6_10737_0_1	cg33298
		dd_Smed_v6_10058_0_1	kiaa1257
		dd_Smed_v6_16928_0_1	phum_phum5762
		dd_Smed_v6_16437_0_1	ms3_264
		dd_Smed_v6_9301_0_1	spag17
		dd_Smed_v6_12541_0_1	drc3
		dd_Smed_v6_9798_0_1
		dd_Smed_v6_21965_0_2
		dd_Smed_v6_9664_0_1	tsp_193
		dd_Smed_v6_11638_0_1
		dd_Smed_v6_9313_0_1	ccdc96
		dd_Smed_v6_4457_0_1
		dd_Smed_v6_8243_0_1	t265_972
		dd_Smed_v6_7302_1_2	hydin
		dd_Smed_v6_12272_0_1
		dd_Smed_v6_14467_0_1
		dd_Smed_v6_6125_0_1	itpk1
		dd_Smed_v6_9224_0_1
		dd_Smed_v6_3366_0_2
		dd_Smed_v6_15619_0_1
		dd_Smed_v6_10099_0_1	lrrc74a
		dd_Smed_v6_6577_0_1
		dd_Smed_v6_12267_0_1
		dd_Smed_v6_2300_0_4
		dd_Smed_v6_7193_0_1	hmcn1
		dd_Smed_v6_9328_0_1
		dd_Smed_v6_12718_0_1	dvir\gj18758
		dd_Smed_v6_9596_0_1	dlx6
		dd_Smed_v6_12480_0_1
		dd_Smed_v6_4722_0_1	map2k3
		dd_Smed_v6_12752_0_1	ms3_1148
		dd_Smed_v6_3286_0_24	ubc
		dd_Smed_v6_11845_0_1
		dd_Smed_v6_15291_0_1
		dd_Smed_v6_2982_0_2	gasu_65
		dd_Smed_v6_10074_0_1	ms3_5599
		dd_Smed_v6_13628_0_1	cg33298
		dd_Smed_v6_8294_0_2	c1hxorf59
		dd_Smed_v6_13224_0_1	phum_phum33541
		dd_Smed_v6_12797_0_1	dnah1
		dd_Smed_v6_13116_0_1	agbl5
		dd_Smed_v6_4648_0_15	myof
		dd_Smed_v6_4229_0_1	lrrc74a
		dd_Smed_v6_13629_0_1	ankrd53
		dd_Smed_v6_12629_0_1
		dd_Smed_v6_15201_0_1	ms3_113
		dd_Smed_v6_10425_0_1	dnah2
		dd_Smed_v6_13404_0_1
		dd_Smed_v6_16093_0_1	ptprs
		dd_Smed_v6_2351_0_2	cyp2b23
		dd_Smed_v6_4351_0_1
		dd_Smed_v6_6941_0_1
		dd_Smed_v6_16551_0_1	lexm
		dd_Smed_v6_3399_0_1
		dd_Smed_v6_11692_0_1	arhgap39
		dd_Smed_v6_5967_0_1
		dd_Smed_v6_9718_0_1	tsnaxip1
		dd_Smed_v6_6330_0_1	t265_1213
		dd_Smed_v6_5727_0_1	cfap58
		dd_Smed_v6_10551_0_1
		dd_Smed_v6_13671_0_2
		dd_Smed_v6_5494_0_1
		dd_Smed_v6_13119_0_1	ms3_8355
		dd_Smed_v6_6857_0_1	morn2
		dd_Smed_v6_7852_0_1	cln8
		dd_Smed_v6_10677_0_1	adgb
		dd_Smed_v6_17352_0_1
		dd_Smed_v6_14249_0_1
		dd_Smed_v6_4176_0_1
		dd_Smed_v6_3788_0_1
		dd_Smed_v6_4047_0_1	slc12a-1
		dd_Smed_v6_25359_0_1	ostlu_28419
		dd_Smed_v6_6974_0_1
		dd_Smed_v6_14680_0_1	ms3_461
		dd_Smed_v6_15474_0_1	prkg1
		dd_Smed_v6_2238_1_1
		dd_Smed_v6_9968_0_1
		dd_Smed_v6_8782_0_3
		dd_Smed_v6_708_0_1
		dd_Smed_v6_22273_0_1
		dd_Smed_v6_8229_0_1	cfap161
		dd_Smed_v6_9928_0_1
		dd_Smed_v6_14851_0_1	lrrc9
		dd_Smed_v6_388_0_1	ms3_3326
		dd_Smed_v6_792_0_2
		dd_Smed_v6_12841_0_1
		dd_Smed_v6_14225_0_1	hmcn1
		dd_Smed_v6_6613_0_2
		dd_Smed_v6_16049_0_1	tbc1d32
		dd_Smed_v6_9023_0_1
		dd_Smed_v6_6464_0_1	dcdc2
		dd_Smed_v6_4223_0_1	cers2
		dd_Smed_v6_16376_0_1
		dd_Smed_v6_13354_0_1	ppil6
		dd_Smed_v6_14773_0_1	ccdc15
		dd_Smed_v6_11220_0_1
		dd_Smed_v6_9223_0_1
		dd_Smed_v6_10117_0_1	traf2
		dd_Smed_v6_13519_0_1	xrra1
		dd_Smed_v6_6802_0_1	cnp
		dd_Smed_v6_4094_0_1	kap115
		dd_Smed_v6_4526_0_1	ccdc151
		dd_Smed_v6_8917_0_1	ccdc173
		dd_Smed_v6_9418_0_1	asz1
		dd_Smed_v6_5952_0_4	catip
		dd_Smed_v6_4997_0_1
		dd_Smed_v6_5813_0_3	ctsl
		dd_Smed_v6_8825_0_1	mct1
		dd_Smed_v6_10200_0_1
		dd_Smed_v6_7062_0_1
		dd_Smed_v6_12161_0_1
		dd_Smed_v6_11527_0_1
		dd_Smed_v6_3814_1_1	ms3_1367
		dd_Smed_v6_10608_0_1	phum_phum53197
		dd_Smed_v6_16102_0_1	ctsl
		dd_Smed_v6_10780_0_1	iqck
		dd_Smed_v6_12302_0_1	ccdc18
		dd_Smed_v6_11026_0_1	ift27
		dd_Smed_v6_8984_0_1	dnhd1
		dd_Smed_v6_10292_0_1	alo1
		dd_Smed_v6_9617_0_1	ak9
		dd_Smed_v6_12177_0_1
		dd_Smed_v6_17986_0_1	slc6a-3
		dd_Smed_v6_7502_0_1	pgm3
		dd_Smed_v6_12413_0_1	mct1
		dd_Smed_v6_4569_0_1	dnah5
		dd_Smed_v6_17219_0_1	axdnd1
		dd_Smed_v6_12833_0_1	vash2
		dd_Smed_v6_3926_0_1	wdr82
		dd_Smed_v6_3051_0_1
		dd_Smed_v6_13093_0_1	dclk3
		dd_Smed_v6_12813_0_1
		dd_Smed_v6_5087_0_2	spdef
		dd_Smed_v6_2694_0_1
